# Supplementary material for: Homing gene drives can transfer rapidly between Anopheles gambiae strains with minimal carryover of flanking sequences
Source: Nat Commun. 2024 Aug 10;15:6846. doi: 10.1038/s41467-024-51225-9 (PMC11315913; doi:10.1038/s41467-024-51225-9)
Supplement: Supplementary file 5 — Supplementary Data 1 [file 41467_2024_51225_MOESM5_ESM.xlsx]

## Sheet: Table S5 Alleles >0.5%
Sample	Haplotype	Gene drive	% of total reads	Sequence	Classification	Classification2
A_left	A_left_1	zpg7280	46.43	GACCGTTTGTGTGTCAGAGCAAGTCGAACCCGTTCGAGTGGTATCTGGCCGGTGTGGTAAGTCACGGAGAGGGATGTGCGCGTGCACACGAACCCGGTGTCTACACGCGAGTGGCACTGTTTATCGATTGGATTGCGGAGAAGGTAAATGCGCCACTGCCAGTACGTACTGCACGGGCTGACTGTCCCGGGATGCGATGTATCTGGGGTGGAGGGATCTGTCTACCACCGGGCAAGAAGTGTAACGGATATGTTAACTGTCTTGGTGGGGAGGATGAGTCGGGCTGTGGGATGGATCAGATGCTACGATCGATGTCGCAGCGAGGCGAGGAAGAAACAACTTTATTATACAAAGTTGTGGCGCGCCCCCCAACTGGGGTAACCTTTGGGCTCCCCGGGC…	Donor	Donor
A_left	A_left_2	zpg7280	10.39	GACCGTTTGTGTGTCAGAGCAAATCGAACCCGTTCGAGTGGTATCTGGCCGGTGTGGTAAGTCACGGGGAGGGATGTGCGCGTGCACACGAACCCGGTGTCTACACGCGAGTGGCACTGTTTATCGATTGGATTGCGGAGAAGGTAAATGCGCCACTGCCAGTACGTACTGCACGGGCTGACTGTCCCGGGATGCGATGTATCTGGGGTGGAGGGATCTGTCTACCACCGGGCAAGAAGTGTAACGGATATGTTAACTGTCTTGGTGGGGAGGATGAGTCGGGCTGTGGGATGGATCAGATGCTACGATCGATGTCGCAGCGAGGCGAGGAAGAAACAACTTTATTATACAAAGTTGTGGCGCGCCCCCCAACTGGGGTAACCTTTGGGCTCCCCGGGC…	Recipient	Recipient + 86-268 bp donor
A_left	A_left_3	zpg7280	1.98	GACCGTTTGTGTGTCAGAGCAAATCGAACCCGTTCGAGTGGTATCTGGCCGGTGTGGTAAGTCACGGGGAGGGATGTGCGCGTGCACACGAACCCGGTGTCTACACGCGAGTGGCACTGTTTATCGATTGGATTGCGGAGAAGGTAAATGCGCCACTGCCAGTACGTACTGCACGGGCTGACTGTCCCGGGATGCGATGTATCTGGGGTGGAGGGATCTGTCTACCACCGGGCAAGAAGTGTAACGGATACGTTAACTGTCTTGGTGGGGAGGATGAGTCGGGCTGTGGGATGGATCAGATGCTACGATCGATGTCGCAGCGAGGCGAGGAAGAAACAACTTTATTATACAAAGTTGTGGCGCGCCCCCCAACTGGGGTAACCTTTGGGCTCCCCGGGC…	Minor allele	Recipient + 10-84 bp donor
A_left	A_left_4	zpg7280	0.99	GACCGTTTGTGTGTCAGAGCAAATCGAACCCGTTCGAGTGGTATCTGGCCGGTGTGGTAAGTCACGGAGAGGGATGTGCGCGTGCACACGAACCCGGTGTCTACACGCGAGTGGCACTGTTTATCGATTGGATTGCGGAGAAGGTAAATGCGCCACTGCCAGTACGTACTGCACGGGCTGACTGTCCCGGGATGCGATGTATCTGGGGTGGAGGGATCTGTCTACCACCGGGCAAGAAGTGTAACGGATATGTTAACTGTCTTGGTGGGGAGGATGAGTCGGGCTGTGGGATGGATCAGATGCTACGATCGATGTCGCAGCGAGGCGAGGAAGAAACAACTTTATTATACAAAGTTGTGGCGCGCCCCCCAACTGGGGTAACCTTTGGGCTCCCCGGGC…	Minor allele	Donor
A_left	A_left_5	zpg7280	0.83	GACCGTTTGTGTGTCAGAGCAAGTCGAACCCGTTCGAGTGGTATCTGGCCGGTGTGGTAAGTCACGGGGAGGGATGTGCGCGTGCACACGAACCCGGTGTCTACACGCGAGTGGCACTGTTTATCGATTGGATTGCGGAGAAGGTAAATGCGCCACTGCCAGTACGTACTGCACGGGCTGACTGTCCCGGGATGCGATGTATCTGGGGTGGAGGGATCTGTCTACCACCGGGCAAGAAGTGTAACGGATATGTTAACTGTCTTGGTGGGGAGGATGAGTCGGGCTGTGGGATGGATCAGATGCTACGATCGATGTCGCAGCGAGGCGAGGAAGAAACAACTTTATTATACAAAGTTGTGGCGCGCCCCCCAACTGGGGTAACCTTTGGGCTCCCCGGGC…	Minor allele	Donor
A_left	A_left_6	zpg7280	0.67	GACCGTTTGTGTGTCAGAGCAAATCGAACCCGTTCGAGTGGTATCTGGCCGGTGTGGTAAGTCACGGGGAGGGATGTGCGCGTGCACACGAACCCGGTGTCTACACGCGAGTGGCACTGTTTATCGATTGGATTGCGGAGAAGGTAAATGCGCCACTGCCAGTACGTACTGCACGGGCTGACTGTCCCGGGATGCGATGTATCTGGGGTGGAGGGATCTGTCTACCACCGGGCAAGAAGTGTAACGGATACGTTAACTGTCTTGGTGGGGAGGATGAGTCGGGCTGTGGGATGGATCAGATGCTACGATCGATGTCGCAGCGAGGTGAGGAAGAAACAACTTTATTATACAAAGTTGTGGCGCGCCCCCCAACTGGGGTAACCTTTGGGCTCCCCGGGC…	Minor allele	Recipient + 0-9 bp donor
A_left	A_left_7	zpg7280	0.6	GACCGTTTGTGTGTCAGAGCAAGTCGAACCCGTTCGAGTGGTATCTGGCCGGTGTGGTAAGTCACGGAGAGGGATGTGCGCGTGCACACGAACCCGGTGTCTACACGCGAGTGGCACTGTTTATCGATTGGATTGCGGAGAAGGTAAATGCGCCACTGCCAGTACGTACTGCACGGGCTGACTGTCCCGGGATGCGATGTATCTGGGGTGGAGGGATCTGTCTACCACCGGGCAAGAAGTGTAACGGATACGTTAACTGTCTTGGTGGGGAGGATGAGTCGGGCTGTGGGATGGATCAGATGCTACGATCGATGTCGCAGCGAGGCGAGGAAGAAACAACTTTATTATACAAAGTTGTGGCGCGCCCCCCAACTGGGGTAACCTTTGGGCTCCCCGGGC…	Minor allele	Donor
A_left	A_left_8	zpg7280	0.51	GACCGTTTGTGTGTCAGAGCAAGTCGAACCCGTTCGAGTGGTATCTGGCCGGTGTGGTAAGTCACGGAGAGGGATGTGCGCGTGCACACGAACCCGGTGTCTACACGCGAGTGGCACTGTTTATCGATTGGATTGCGGAGAAGGTAAATGCGCCACTGCCAGTACGTACTGCACGGGCTGACTGTCCCGGGATGCGATGTATCTGGGGTGGAGGGATCTGTCTACCACCGGGCAAGAAGTGTAACGGATATGTTAACTGTCGTGGTGGGGAGGATGAGTCGGGCTGTGGGATGGATCAGATGCTACGATCGATGTCGCAGCGAGGCGAGGAAGAAACAACTTTATTATACAAAGTTGTGGCGCGCCCCCCAACTGGGGTAACCTTTGGGCTCCCCGGGC…	Minor allele	Donor
A_right	A_right_1	zpg7280	23.12	CAACTTGAAAAAGTGGCACCGAGTCGGTGCTTTTTTTTACGCGTGGGTCCCATGGGTGAGGTGGAGTACGCGCCCGGGGAGCCCAAAGGTTACCCCAGTTGGGGGGCGCGCCCAACTTTGTATAGAAAAGTTGGGTGAGTGAGGAGGAGGGTGGTAGTGCCACACAGAGAGCTTCGGATGTTGATACAACGGAAGCTGAGACTACCGTGTTGTTCACATCGGAAGAAACGACGACGTTAAGCGTGCCGGAAGAAGCGAGTGTAGAAGCGCAGGAGAGTATGATCATGACGAACACAGCACAAACGGAACCGATCACTACTACTACAAGTACAGTTGCCACTACCACACCTCAACTTGAGCTATCTACTGCTGAAGAAAGCACAACGGAGGACAGCTCTA…	Recipient	Recipient + 12-44 bp donor
A_right	A_right_2	zpg7280	10.57	CAACTTGAAAAAGTGGCACCGAGTCGGTGCTTTTTTTTACGCGTGGGTCCCATGGGTGAGGTGGAGTACGCGCCCGGGGAGCCCAAAGGTTACCCCAGTTGGGGGGCGCGCCCAACTTTGTATAGAAAAGTTGGGTGAGTGAGGAGGAGGGTGGTAGTGCCACACAGAGAGCTTCGGATGTGGATACGACGGAAGCTGAGACTACGGTTTTGTTCACATCGGAAGAAACGACGACGTTAAGCGTGCCGGAAGAAGCGAGTGTAGAAGCGCAGGAGAGTATGATCATGACGAACACAGCACAGACGGAACCGATCACTACTACTACAAGTACAGCTGCCCCTACCACACCTCAGCTTGAGCTATCTACTGCAGAAGAAAGCACAACGGAAGATAGCTCTA…	Donor	Donor
A_right	A_right_3	zpg7280	8.66	CAACTTGAAAAAGTGGCACCGAGTCGGTGCTTTTTTTTACGCGTGGGTCCCATGGGTGAGGTGGAGTACGCGCCCGGGGAGCCCAAAGGTTACCCCAGTTGGGGGGCGCGCCCAACTTTGTATAGAAAAGTTGGGTGAGTGAGGAGGAGGGTGGTAGTGCCACACAGAGAGCTTCGGATGTGGATACGACGGAAGCTGAGACTACCGTGTTGTTCACATCGGAAGAAACGACGACGTTAAGCGTGCCGGAAGAAGCGAGTGTAGAAGCGCAGGAGAGTATGATCATGACGAACACAGCACAAACGGAACCGATCACTACTACTACAAGTACAGTTGCCACTACCACACCTCAACTTGAGCTATCTACTGCTGAAGAAAGCACAACGGAGGACAGCTCTA…	Recipient	Recipient + 51-68 bp donor
A_right	A_right_4	zpg7280	5.86	CAACTTGAAAAAGTGGCACCGAGTCGGTGCTTTTTTTTACGCGTGGGTCCCATGGGTGAGGTGGAGTACGCGCCCGGGGAGCCCAAAGGTTACCCCAGTTGGGGGGCGCGCCCAACTTTGTATAGAAAAGTTGGGTGAGTGAGGAGGAGGGTGGTAGTGCCACACAGAGAGCTTCGGATGTGGATACGACGGAAGCTGAGACTACGGTTTTGTTCACATCGGAAGAAACGACGACGTTAAGCGTGCCGGAAGAAGCGAGTGTAGAAGCGCAGGAGAGTATGATCATGACGAACACAGCACAGACGGAACCGATCACTACTACTACAAGTACAGCTGCCCCTACCACACCTCAGCTTGAGCTATCTACTGCAGAAGAAAGCACAACGGAAGATAGCTCTA…	Minor allele	Donor
A_right	A_right_5	zpg7280	5.65	CAACTTGAAAAAGTGGCACCGAGTCGGTGCTTTTTTTTACGCGTGGGTCCCATGGGTGAGGTGGAGTACGCGCCCGGGGAGCCCAAAGGTTACCCCAGTTGGGGGGCGCGCCCAACTTTGTATAGAAAAGTTGGGTGAGTGAGGAGGAGGGTGGTAGTGCCACACAGAGAGCTTCGGATGTGGATACGACGGAAGCTGAGACTACGGTTTTGTTCACATCGGAAGAAACGACGACGTTAAGCGTGCCGGAAGAAGCGAGTGTAGAAGCGCAGGAGAGTATGATCATGACGAACACAGCACAAACGGAACCGATCACTACTACTACAAGTACAGTTGCCACTACCACACCTCAACTTGAGCTATCTACTGCTGAAGAAAGCACAACGGAGGACAGCTCTA…	Minor allele	Recipient + 72-164 bp donor
A_right	A_right_6	zpg7280	5.33	CAACTTGAAAAAGTGGCACCGAGTCGGTGCTTTTTTTTACGCGTGGGTCCCATGGGTGAGGTGGAGTACGCGCCCGGGGAGCCCAAAGGTTACCCCAGTTGGGGGGCGCGCCCAACTTTGTATAGAAAAGTTGGGTGAGTGAGGAGGAGGGTGGTAGTGCCACACAGAGAGCTTCGGATGTGGATACGACGGAAGCTGAGACTACGGTTTTGTTCACATCGGAAGAAACGACGACGTTAAGCGTGCCGGAAGAAGCGAGTGTAGAAGCGCAGGAGAGTATGATCATGACGAACACAGCACAGACGGAACCGATCACTACTACTACAAGTACAGCTGCCCCTACCACACCTCAGCTTGAGCTATCTACTGCAGAAGAAAGCACAACGGAGGACAGCTCTA…	Minor allele	Recipient + 234-251 bp donor
A_right	A_right_7	zpg7280	2.9	CAACTTGAAAAAGTGGCACCGAGTCGGTGCTTTTTTTTACGCGTGGGTCCCATGGGTGAGGTGGAGTACGCGCCCGGGGAGCCCAAAGGTTACCCCAGTTGGGGGGCGCGCCCAACTTTGTATAGAAAAGTTGGGTGAGTGAGGAGGAGGGTGGTAGTGCCACACAGAGAGCTTCGGATGTTGATACAACGGAAGCTGAGACTACCGTGTTGTTCACATCGGAAGAAACGACGACGTTAAGCGTGCCGGAAGAAGCGAGTGTAGAAGCGCAGGAGAGTATGATCATGACGAACACAGCACAAACGGAACCGATCACTACTACTACAAGTACAGTTGCCACTACCACACCTCAACTTGAGCTATCTACTGCTGAAGAAAGCACAACGGAGGACAGCTCTA…	Minor allele	Recipient + 12-44 bp donor
A_right	A_right_8	zpg7280	1.23	CAACTTGAAAAAGTGGCACCGAGTCGGTGCTTTTTTTTACGCGTGGGTCCCATGGGTGAGGTGGAGTACGCGCCCGGGGAGCCCAAAGGTTACCCCAGTTGGGGGGCGCGCCCAACTTTGTATAGAAAAGTTGGGTGAGTGAGGAGGAGGGTGGTAGTGCCACACAGAGAGCTTCGGATGTGGATACGACGGAAGCTGAGACTACGGTTTTGTTCACATCGGAAGAAACGACGACGTTAAGCGTGCCGGAAGAAGCGAGTGTAGAAGCGCAGGAGAGTATGATCATGACGAACACAGCACAGACGGAACCGATCACTACTACTACAAGTACAGCTGCCCCTACCACACCTCAGCTTGAGCTATCTACTGCAGAAGAAAGCACAACGGAAGATAGCTCTA…	Minor allele	Donor
A_right	A_right_9	zpg7280	1.21	CAACTTGAAAAAGTGGCACCGAGTCGGTGCTTTTTTTTACGCGTGGGTCCCATGGGTGAGGTGGAGTACGCGCCCGGGGAGCCCAAAGGTTACCCCAGTTGGGGGGCGCGCCCAACTTTGTATAGAAAAGTTGGGTGAGTGAGGAGGAGGGTGGTAGTGCCACACAGAGAGCTTCGGATGTTGATACAACGGAAGCTGAGACTACCGTGTTGTTCACATCGGAAGAAACGACGACGTTAAGCGTGCCGGAAGAAGCGAGTGTAGAAGCGCAGGAGAGTATGATCATGACGAACACAGCACAAACGGAACCGATCACTACTACTACAAGTACAGTTGCCACTACCACACCTCAACTTGAGCTATCTACTGCTGAAGAAAGCACAACGGAGGACAGCTCTA…	Minor allele	Recipient + 12-44 bp donor
A_right	A_right_10	zpg7280	0.89	CAACTTGAAAAAGTGGCACCGAGTCGGTGCTTTTTTTTACGCGTGGGTCCCATGGGTGAGGTGGAGTACGCGCCCGGGGAGCCCAAAGGTTACCCCAGTTGGGGGGCGCGCCCAACTTTGTATAGAAAAGTTGGGTGAGTGAGGAGGAGGGTGGTAGTGCCACACAGAGAGCTTCGGATGTGGATACGACGGAAGCTGAGACTACCGTGTTGTTCACATCGGAAGAAACGACGACGTTAAGCGTGCCGGAAGAAGCGAGTGTAGAAGCGCAGGAGAGTATGATCATGACGAACACAGCACAAACGGAACCGATCACTACTACTACAAGTACAGTTGCCACTACCACACCTCAACTTGAGCTATCTACTGCTGAAGAAAGCACAACGGAGGACAGCTCTA…	Minor allele	Recipient + 51-68 bp donor
A_right	A_right_11	zpg7280	0.73	CAACTTGAAAAAGTGGCACCGAGTCGGTGCTTTTTTTTACGCGTGGGTCCCATGGGTGAGGTGGAGTACGCGCCCGGGGAGCCCAAAGGTTACCCCAGTTGGGGGGCGCGCCCAACTTTGTATAGAAAAGTTGGGTGAGTGAGGAGGAGGGTGGTAGTGCCACACAGAGAGCTTCGGATGTGGATACGACGGAAGCTGAGACTACGGTTTTGTTCACATCGGAAGAAACGACGACGTTAAGCGTGCCGGAAGAAGCGAGTGTAGAAGCGCAGGAGAGTATGATCATGACGAACACAGCACAGACGGAACCGATCACTACTACTACAAGTACAGCTGCCCCTACCACACCTCAGCTTGAGCTATCTACTGCAGAAGAAAGCACAACGGAGGACAGCTCTA…	Minor allele	Recipient + 234-251 bp donor
A_right	A_right_12	zpg7280	0.68	CAACTTGAAAAAGTGGCACCGAGTCGGTGCTTTTTTTTACGCGTGGGTCCCATGGGTGAGGTGGAGTACGCGCCCGGGGAGCCCAAAGGTTACCCCAGTTGGGGGGCGCGCCCAACTTTGTATAGAAAAGTTGGGTGAGTGAGGAGGAGGGTGGTAGTGCCACACAGAGAGCTTCGGATGTGGATACGACGGAAGCTGAGACTACGGTTTTGTTCACATCGGAAGAAACGACGACGTTAAGCGTGCCGGAAGAAGCGAGTGTAGAAGCGCAGGAGAGTATGATCATGACGAACACAGCACAGACGGAACCGATCACTACTACTACAAGTACAGCTGCCCCTACCACACCTCAGCTTGAGCTATCTACTGCAGAAGAAAGCACAACGGAAGATAGCTCTA…	Minor allele	Donor
A_right	A_right_13	zpg7280	0.64	CAACTTGAAAAAGTGGCACCGAGTCGGTGCTTTTTTTTACGCGTGGGTCCCATGGGTGAGGTGGAGTACGCGCCCGGGGAGCCCAAAGGTTACCCCAGTTGGGGGGCGCGCCCAACTTTGTATAGAAAAGTTGGGTGAGTGAGGAGGAGGGTGGTAGTGCCACACAGAGAGCTTCGGATGTGGATACGACGGAAGCTGAGACTACGGTTTTGTTCACATCGGAAGAAACGACGACGTTAAGCGTGCCGGAAGAAGCGAGTGTAGAAGCGCAGGAGAGTATGATCATGACGAACACAGCACAAACGGAACCGATCACTACTACTACAAGTACAGTTGCCACTACCACACCTCAACTTGAGCTATCTACTGCTGAAGAAAGCACAACGGAGGACAGCTCTA…	Minor allele	Recipient + 72-164 bp donor
A_right	A_right_14	zpg7280	0.57	CAACTTGAAAAAGTGGCACCGAGTCGGTGCTTTTTTTTACGCGTGGGTCCCATGGGTGAGGTGGAGTACGCGCCCGGGGAGCCCAAAGGTTACCCCAGTTGGGGGGCGCGCCCAACTTTGTATAGAAAAGTTGGGTGAGTGAGGAGGAGGGTGGTAGTGCCACACAGAGAGCTTCGGATGTGGATACGACGGAAGCTGAGACTACGGTTTTGTTCACATCGGAAGAAACGACGACGTTAAGCGTGCCGGAAGAAGCGAGTGTAGAAGCGCAGGAGAGTATGATCATGACGAACACAGCACAGACGGAACCGATCACTACTACTACAAGTACAGCTGCCCCTACCACACCTCAGCTTGAGCTATCTACTGCAGAAGAAAGCACAACGGAAGATAGCTCTA…	Minor allele	Donor
B_left	B_left_1	zpg7280	37.39	GACCGTTTGTGTGTCAGAGCAAGTCGAACCCGTTCGAGTGGTATCTGGCCGGTGTGGTAAGTCACGGAGAGGGATGTGCGCGTGCACACGAACCCGGTGTCTACACGCGAGTGGCACTGTTTATCGATTGGATTGCGGAGAAGGTAAATGCGCCACTGCCAGTACGTACTGCACGGGCTGACTGTCCCGGGATGCGATGTATCTGGGGTGGAGGGATCTGTCTACCACCGGGCAAGAAGTGTAACGGATACGTTAACTGTCTTGGTGGTGAGGATGAGTCGGGCTGTGGGATGGATCAGATGCTACGATCGATGTCGCAGCGAGGTGAGGAAGAAACAACTTTATTATACAAAGTTGTGGCGCGCCCCCCAACTGGGGTAACCTTTGGGCTCCCCGGGC…	Donor	Donor
B_left	B_left_2	zpg7280	9.09	GACCGTTTGTGTGTCAGAGCAAATCGAACCCGTTCGAGTGGTATCTGGCCGGTGTGGTAAGTCACGGGGAGGGATGTGCGCGTGCACACGAACCCGGTGTCTACACGCGAGTGGCACTGTTTATCGATTGGATTGCGGAGAAGGTAAATGCGCCACTGCCAGTACGTACTGCACGGGCTGACTGTCCCGGGATGCGATGTATCTGGGGTGGAGGGATCTGTCTACCACCGGGCAAGAAGTGTAACGGATACGTTAACTGTCTTGGTGGTGAGGATGAGTCGGGCTGTGGGATGGATCAGATGCTACGATCGATGTCGCAGCGAGGTGAGGAAGAAACAACTTTATTATACAAAGTTGTGGCGCGCCCCCCAACTGGGGTAACCTTTGGGCTCCCCGGGC…	Recipient	Recipient + 67-267 bp donor
B_left	B_left_3	zpg7280	7.87	GACCGTTTGTGTGTCAGAGCAAATCGAACCCGTTCGAGTGGTATCTGGCCGGTGTGGTAAGTCACGGGGAGGGATGTGCGCGTGCACACGAACCCGGTGTCTACACGCGAGTGGCACTGTTTATCGATTGGATTGCGGAGAAGGTAAATGCGCCACTGCCAGTACGTACTGCACGGGCTGACTGTCCCGGGATGCGATGTATCTGGGGTGGAGGGATCTGTCTACCACCGGGCAAGAAGTGTAACGGATACGTTAACTGTCTTGGTGGGGAGGATGAGTCGGGCTGTGGGATGGATCAGATGCTACGATCGATGTCGCAGCGAGGTGAGGAAGAAACAACTTTATTATACAAAGTTGTGGCGCGCCCCCCAACTGGGGTAACCTTTGGGCTCCCCGGGC…	Recipient	Recipient + 52-66 bp donor
B_left	B_left_4	zpg7280	4.84	GACCGTTTGTGTGTCAGAGCAAGTCGAACCCGTTCGAGTGGTATCTGGCCGGTGTGGTAAGTCACGGAGAGGGATGTGCGCGTGCACACGAACCCGGTGTCTACACGCGAGTGGCACTGTTTATCGATTGGATTGCGGAGAAGGTAAATGCGCCACTGCCAGTACGTACTGCACGGGCTGACTGTCCCGGGATGCGATGTATCTGGGGTGGAGGGATCTGTCTACCACCGGGCAAGAAGTGTAACGGATACGTTAACTGTCTTGGTGGGGAGGATGAGTCGGGCTGTGGGATGGATCAGATGCTACGATCGATGTCGCAGCGAGGTGAGGAAGAAACAACTTTATTATACAAAGTTGTGGCGCGCCCCCCAACTGGGGTAACCTTTGGGCTCCCCGGGC…	Artifact	Donor
B_left	B_left_5	zpg7280	1.79	GACCGTTTGTGTGTCAGAGCAAATCGAACCCGTTCGAGTGGTATCTGGCCGGTGTGGTAAGTCACGGAGAGGGATGTGCGCGTGCACACGAACCCGGTGTCTACACGCGAGTGGCACTGTTTATCGATTGGATTGCGGAGAAGGTAAATGCGCCACTGCCAGTACGTACTGCACGGGCTGACTGTCCCGGGATGCGATGTATCTGGGGTGGAGGGATCTGTCTACCACCGGGCAAGAAGTGTAACGGATACGTTAACTGTCTTGGTGGTGAGGATGAGTCGGGCTGTGGGATGGATCAGATGCTACGATCGATGTCGCAGCGAGGTGAGGAAGAAACAACTTTATTATACAAAGTTGTGGCGCGCCCCCCAACTGGGGTAACCTTTGGGCTCCCCGGGC…	Artifact	Recipient + 268-312 bp donor
B_left	B_left_6	zpg7280	1.31	GACCGTTTGTGTGTCAGAGCAAGTCGAACCCGTTCGAGTGGTATCTGGCCGGTGTGGTAAGTCACGGGGAGGGATGTGCGCGTGCACACGAACCCGGTGTCTACACGCGAGTGGCACTGTTTATCGATTGGATTGCGGAGAAGGTAAATGCGCCACTGCCAGTACGTACTGCACGGGCTGACTGTCCCGGGATGCGATGTATCTGGGGTGGAGGGATCTGTCTACCACCGGGCAAGAAGTGTAACGGATACGTTAACTGTCTTGGTGGTGAGGATGAGTCGGGCTGTGGGATGGATCAGATGCTACGATCGATGTCGCAGCGAGGTGAGGAAGAAACAACTTTATTATACAAAGTTGTGGCGCGCCCCCCAACTGGGGTAACCTTTGGGCTCCCCGGGC…	Artifact	Donor
B_left	B_left_7	zpg7280	0.9	GACCGTTTGTGTGTCAGAGCAAGTCGAACCCGTTCGAGTGGTATCTGGCCGGTGTGGTAAGTCACGGGGAGGGATGTGCGCGTGCACACGAACCCGGTGTCTACACGCGAGTGGCACTGTTTATCGATTGGATTGCGGAGAAGGTAAATGCGCCACTGCCAGTACGTACTGCACGGGCTGACTGTCCCGGGATGCGATGTATCTGGGGTGGAGGGATCTGTCTACCACCGGGCAAGAAGTGTAACGGATACGTTAACTGTCTTGGTGGGGAGGATGAGTCGGGCTGTGGGATGGATCAGATGCTACGATCGATGTCGCAGCGAGGTGAGGAAGAAACAACTTTATTATACAAAGTTGTGGCGCGCCCCCCAACTGGGGTAACCTTTGGGCTCCCCGGGC…	Artifact	Donor
B_right	B_right_1	zpg7280	35.2	CAACTTGAAAAAGTGGCACCGAGTCGGTGCTTTTTTTTACGCGTGGGTCCCATGGGTGAGGTGGAGTACGCGCCCGGGGAGCCCAAAGGTTACCCCAGTTGGGGGGCGCGCCCAACTTTGTATAGAAAAGTTGGGTGAGTGAGGAGGAGGGTGGTAGTGCCACACAGAGAGCTTCGGATGTTGATACAACGGAAGCTGAGACTACCGTGTTGTTCACATCGGAAGAAACGACGACGTTAAGCGTGCCGGAAGAAGCGAGTGTAGAAGCGCAGGAGAGTATGATCATGACGAACACAGCACAAACGGAACCGATCACTACTACTACAAGTACAGTTGCCACTACCACACCTCAACTTGAGCTATCTACTGCTGAAGAAAGCACAACGGAGGACAGCTCTA…	Recipient	Recipient + 12-44 bp donor
B_right	B_right_2	zpg7280	8.98	CAACTTGAAAAAGTGGCACCGAGTCGGTGCTTTTTTTTACGCGTGGGTCCCATGGGTGAGGTGGAGTACGCGCCCGGGGAGCCCAAAGGTTACCCCAGTTGGGGGGCGCGCCCAACTTTGTATAGAAAAGTTGGGTGAGTGAGGAGGAGGGTGGTAGTGCCACACAGAGAGCTTCGGATGTGGATACGACGGAAGCTGAGACTACGGTTTTGTTCACATCGGAAGAAACGACGACGTTAAGCGTGCCGGAAGAAGCGAGTGTAGAAGCGCAGGAGAGTATGATCATGACGAACACAGCACAGACGGAACCGATCACTACTACTACAAGTACAGCTGCCCCTACCACACCTCAGCTTGAGCTATCTACTGCAGAAGAAAGCACAACGGAAGATAGCTCTA…	Donor	Donor
B_right	B_right_3	zpg7280	4.63	CAACTTGAAAAAGTGGCACCGAGTCGGTGCTTTTTTTTACGCGTGGGTCCCATGGGTGAGGTGGAGTACGCGCCCGGGGAGCCCAAAGGTTACCCCAGTTGGGGGGCGCGCCCAACTTTGTATAGAAAAGTTGGGTGAGTGAGGAGGAGGGTGGTAGTGCCACACAGAGAGCTTCGGATGTGGATACGACGGAAGCTGAGACTACGGTTTTGTTCACATCGGAAGAAACGACGACGTTAAGCGTGCCGGAAGAAGCGAGTGTAGAAGCGCAGGAGAGTATGATCATGACGAACACAGCACAAACGGAACCGATCACTACTACTACAAGTACAGTTGCCACTACCACACCTCAACTTGAGCTATCTACTGCTGAAGAAAGCACAACGGAGGACAGCTCTA…	Recipient	Recipient + 72-164 bp donor
B_right	B_right_4	zpg7280	4.5	CAACTTGAAAAAGTGGCACCGAGTCGGTGCTTTTTTTTACGCGTGGGTCCCATGGGTGAGGTGGAGTACGCGCCCGGGGAGCCCAAAGGTTACCCCAGTTGGGGGGCGCGCCCAACTTTGTATAGAAAAGTTGGGTGAGTGAGGAGGAGGGTGGTAGTGCCACACAGAGAGCTTCGGATGTGGATACGACGGAAGCTGAGACTACGGTTTTGTTCACATCGGAAGAAACGACGACGTTAAGCGTGCCGGAAGAAGCGAGTGTAGAAGCGCAGGAGAGTATGATCATGACGAACACAGCACAGACGGAACCGATCACTACTACTACAAGTACAGCTGCCCCTACCACACCTCAGCTTGAGCTATCTACTGCAGAAGAAAGCACAACGGAAGATAGCTCTA…	Minor allele	Donor
B_right	B_right_5	zpg7280	4.16	CAACTTGAAAAAGTGGCACCGAGTCGGTGCTTTTTTTTACGCGTGGGTCCCATGGGTGAGGTGGAGTACGCGCCCGGGGAGCCCAAAGGTTACCCCAGTTGGGGGGCGCGCCCAACTTTGTATAGAAAAGTTGGGTGAGTGAGGAGGAGGGTGGTAGTGCCACACAGAGAGCTTCGGATGTTGATACAACGGAAGCTGAGACTACCGTGTTGTTCACATCGGAAGAAACGACGACGTTAAGCGTGCCGGAAGAAGCGAGTGTAGAAGCGCAGGAGAGTATGATCATGACGAACACAGCACAAACGGAACCGATCACTACTACTACAAGTACAGTTGCCACTACCACACCTCAACTTGAGCTATCTACTGCTGAAGAAAGCACAACGGAGGACAGCTCTA…	Minor allele	Recipient + 12-44 bp donor
B_right	B_right_6	zpg7280	2.13	CAACTTGAAAAAGTGGCACCGAGTCGGTGCTTTTTTTTACGCGTGGGTCCCATGGGTGAGGTGGAGTACGCGCCCGGGGAGCCCAAAGGTTACCCCAGTTGGGGGGCGCGCCCAACTTTGTATAGAAAAGTTGGGTGAGTGAGGAGGAGGGTGGTAGTGCCACACAGAGAGCTTCGGATGTTGATACAACGGAAGCTGAGACTACCGTGTTGTTCACATCGGAAGAAACGACGACGTTAAGCGTGCCGGAAGAAGCGAGTGTAGAAGCGCAGGAGAGTATGATCATGACGAACACAGCACAAACGGAACCGATCACTACTACTACAAGTACAGTTGCCACTACCACACCTCAACTTGAGCTATCTACTGCTGAAGAAAGCACAACGGAGGACAGCTCTA…	Minor allele	Recipient + 12-44 bp donor
B_right	B_right_7	zpg7280	1.11	CAACTTGAAAAAGTGGCACCGAGTCGGTGCTTTTTTTTACGCGTGGGTCCCATGGGTGAGGTGGAGTACGCGCCCGGGGAGCCCAAAGGTTACCCCAGTTGGGGGGCGCGCCCAACTTTGTATAGAAAAGTTGGGTGAGTGAGGAGGAGGGTGGTAGTGCCACACAGAGAGCTTCGGATGTTGATACAACGGAAGCTGAGACTACCGTGTTGTTCACATCGGAAGAAACGACGACGTTAAGCGTGCCGGAAGAAGCGAGTGTAGAAGCGCAGGAGAGTATGATCATGACGAACACAGCACAGACGGAACCGATCACTACTACTACAAGTACAGCTGCCCCTACCACACCTCAGCTTGAGCTATCTACTGCAGAAGAAAGCACAACGGAAGATAGCTCTA…	Artifact	Artifact
B_right	B_right_8	zpg7280	0.94	CAACTTGAAAAAGTGGCACCGAGTCGGTGCTTTTTTTTACGCGTGGGTCCCATGGGTGAGGTGGAGTACGCGCCCGGGGAGCCCAAAGGTTACCCCAGTTGGGGGGCGCGCCCAACTTTGTATAGAAAAGTTGGGTGAGTGAGGAGGAGGGTGGTAGTGCCACACAGAGAGCTTCGGATGTGGATACGACGGAAGCTGAGACTACGGTTTTGTTCACATCGGAAGAAACGACGACGTTAAGCGTGCCGGAAGAAGCGAGTGTAGAAGCGCAGGAGAGTATGATCATGACGAACACAGCACAGACGGAACCGATCACTACTACTACAAGTACAGCTGCCCCTACCACACCTCAGCTTGAGCTATCTACTGCAGAAGAAAGCACAACGGAAGATAGCTCTA…	Minor allele	Donor
B_right	B_right_9	zpg7280	0.91	CAACTTGAAAAAGTGGCACCGAGTCGGTGCTTTTTTTTACGCGTGGGTCCCATGGGTGAGGTGGAGTACGCGCCCGGGGAGCCCAAAGGTTACCCCAGTTGGGGGGCGCGCCCAACTTTGTATAGAAAAGTTGGGTGAGTGAGGAGGAGGGTGGTAGTGCCACACAGAGAGCTTCGGATGTGGATACGACGGAAGCTGAGACTACGGTTTTGTTCACATCGGAAGAAACGACGACGTTAAGCGTGCCGGAAGAAGCGAGTGTAGAAGCGCAGGAGAGTATGATCATGACGAACACAGCACAGACGGAACCGATCACTACTACTACAAGTACAGTTGCCACTACCACACCTCAACTTGAGCTATCTACTGCTGAAGAAAGCACAACGGAGGACAGCTCTA…	Minor allele	Recipient + 72-164 bp donor
B_right	B_right_10	zpg7280	0.71	CAACTTGAAAAAGTGGCACCGAGTCGGTGCTTTTTTTTACGCGTGGGTCCCATGGGTGAGGTGGAGTACGCGCCCGGGGAGCCCAAAGGTTACCCCAGTTGGGGGGCGCGCCCAACTTTGTATAGAAAAGTTGGGTGAGTGAGGAGGAGGGTGGTAGTGCCACACAGAGAGCTTCGGATGTTGATACAACGGAAGCTGAGACTACCGTGTTGTTCACATCGGAAGAAACGACGACGTTAAGCGTGCCGGAAGAAGCGAGTGTAGAAGCGCAGGAGAGTATGATCATGACGAACACAGCACAAACGGAACCGATCACTACTACTACAAGTACAGCTGCCCCTACCACACCTCAGCTTGAGCTATCTACTGCAGAAGAAAGCACAACGGAAGATAGCTCTA…	Artifact	Artifact
B_right	B_right_11	zpg7280	0.59	CAACTTGAAAAAGTGGCACCGAGTCGGTGCTTTTTTTTACGCGTGGGTCCCATGGGTGAGGTGGAGTACGCGCCCGGGGAGCCCAAAGGTTACCCCAGTTGGGGGGCGCGCCCAACTTTGTATAGAAAAGTTGGGTGAGTGAGGAGGAGGGTGGTAGTGCCACACAGAGAGCTTCGGATGTGGATACGACGGAAGCTGAGACTACGGTTTTGTTCACATCGGAAGAAACGACGACGTTAAGCGTGCCGGAAGAAGCGAGTGTAGAAGCGCAGGAGAGTATGATCATGACGAACACAGCACAGACGGAACCGATCACTACTACTACAAGTACAGCTGCCCCTACCACACCTCAGCTTGAGCTATCTACTGCAGAAGAAAGCACAACGGAAGATAGCTCTA…	Minor allele	Recipient + 267-299 bp donor
B_right	B_right_12	zpg7280	0.59	CAACTTGAAAAAGTGGCACCGAGTCGGTGCTTTTTTTTACGCGTGGGTCCCATGGGTGAGGTGGAGTACGCGCCCGGGGAGCCCAAAGGTTACCCCAGTTGGGGGGCGCGCCCAACTTTGTATAGAAAAGTTGGGTGAGTGAGGAGGAGGGTGGTAGTGCCACACAGAGAGCTTCGGATGTGGATACGACGGAAGCTGAGACTACGGTTTTGTTCACATCGGAAGAAACGACGACGTTAAGCGTGCCGGAAGAAGCGAGTGTAGAAGCGCAGGAGAGTATGATCATGACGAACACAGCACAAACGGAACCGATCACTACTACTACAAGTACAGTTGCCACTACCACACCTCAACTTGAGCTATCTACTGCTGAAGAAAGCACAACGGAGGACAGCTCTA…	Minor allele	Recipient + 72-164 bp donor
B_right	B_right_13	zpg7280	0.55	CAACTTGAAAAAGTGGCACCGAGTCGGTGCTTTTTTTTACGCGTGGGTCCCATGGGTGAGGTGGAGTACGCGCCCGGGGAGCCCAAAGGTTACCCCAGTTGGGGGGCGCGCCCAACTTTGTATAGAAAAGTTGGGTGAGTGAGGAGGAGGGTGGTAGTGCCACACAGAGAGCTTCGGATGTGGATACGACGGAAGCTGAGACTACGGTTTTGTTCACATCGGAAGAAACGACGACGTTAAGCGTGCCGGAAGAAGCGAGTGTAGAAGCGCAGGAGAGTATGATCATGACGAACACAGCACAGACGGAACCGATCACTACTACTACAAGTACAGCTGCCCCTACCACACCTCAGCTTGAGCTATCTACTGCAGAAGAAAGCACAACGGAAGATAGCTCTA…	Minor allele	Donor
B_right	B_right_14	zpg7280	0.53	CAACTTGAAAAAGTGGCACCGAGTCGGTGCTTTTTTTTACGCGTGGGTCCCATGGGTGAGGTGGAGTACGCGCCCGGGGAGCCCAAAGGTTACCCCAGTTGGGGGGCGCGCCCAACTTTGTATAGAAAAGTTGGGTGAGTGAGGAGGAGGGTGGTAGTGCCACACAGAGAGCTTCGGATGTTGATACAACGGAAGCTGAGACTACCGTGTTGTTCACATCGGAAGAAACGACGACGTTAAGCGTGCCGGAAGAAGCGAGTGTAGAAGCGCAGGAGAGTATGATCATGACGAACACAGCACAGACGGAACCGATCACTACTACTACAAGTACAGCTGCCCCTACCACACCTCAGCTTGAGCTATCTACTGCAGAAGAAAGCACAACGGAAGATAGCTCTA…	Artifact	Artifact
B_right	B_right_15	zpg7280	0.5	CAACTTGAAAAAGTGGCACCGAGTCGGTGCTTTTTTTTACGCGTGGGTCCCATGGGTGAGGTGGAGTACGCGCCCGGGGAGCCCAAAGGTTACCCCAGTTGGGGGGCGCGCCCAACTTTGTATAGAAAAGTTGGGTGAGTGAGGAGGAGGGTGGTAGTGCCACACAGAGAGCTTCGGATGTGGATACGACGGAAGCTGAGACTACCGTGTTGTTCACATCGGAAGAAACGACGACGTTAAGCGTGCCGGAAGAAGCGAGTGTAGAAGCGCAGGAGAGTATGATCATGACGAACACAGCACAAACGGAACCGATCACTACTACTACAAGTACAGTTGCCACTACCACACCTCAACTTGAGCTATCTACTGCTGAAGAAAGCACAACGGAGGACAGCTCTA…	Minor allele	Recipient + 51-68 bp donor
C_left	C_left_1	zpg7280	44.17	GACCGTTTGTGTGTCAGAGCAAGTCGAACCCGTTCGAGTGGTATCTGGCCGGTGTGGTAAGTCACGGAGAGGGATGTGCGCGTGCACACGAACCCGGTGTCTACACGCGAGTGGCACTGTTTATCGATTGGATTGCGGAGAAGGTAAATGCGCCACTGCCAGTACGTACTGCACGGGCTGACTGTCCCGGGATGCGATGTATCTGGGGTGGAGGGATCTGTCTACCACCGGGCAAGAAGTGTAACGGATACGTTAACTGTCTTGGTGGTGAGGATGAGTCGGGCTGTGGGATGGATCAGATGCTACGATCGATGTCGCAGCGAGGTGAGGAAGAAACAACTTTATTATACAAAGTTGTGGCGCGCCCCCCAACTGGGGTAACCTTTGGGCTCCCCGGGC…	Donor	Donor
C_left	C_left_2	zpg7280	9.22	GACCGTTTGTGTGTCAGAGCAAATCGAACCCGTTCGAGTGGTATCTGGCCGGTGTGGTAAGTCACGGGGAGGGATGTGCGCGTGCACACGAACCCGGTGTCTACACGCGAGTGGCACTGTTTATCGATTGGATTGCGGAGAAGGTAAATGCGCCACTGCCAGTACGTACTGCACGGGCTGACTGTCCCGGGATGCGATGTATCTGGGGTGGAGGGATCTGTCTACCACCGGGCAAGAAGTGTAACGGATACGTTAACTGTCTTGGTGGTGAGGATGAGTCGGGCTGTGGGATGGATCAGATGCTACGATCGATGTCGCAGCGAGGTGAGGAAGAAACAACTTTATTATACAAAGTTGTGGCGCGCCCCCCAACTGGGGTAACCTTTGGGCTCCCCGGGC…	Recipient	Recipient + 67-267 bp donor
C_left	C_left_3	zpg7280	5.55	GACCGTTTGTGTGTCAGAGCAAATCGAACCCGTTCGAGTGGTATCTGGCCGGTGTGGTAAGTCACGGGGAGGGATGTGCGCGTGCACACGAACCCGGTGTCTACACGCGAGTGGCACTGTTTATCGATTGGATTGCGGAGAAGGTAAATGCGCCACTGCCAGTACGTACTGCACGGGCTGACTGTCCCGGGATGCGATGTATCTGGGGTGGAGGGATCTGTCTACCACCGGGCAAGAAGTGTAACGGATACGTTAACTGTCTTGGTGGGGAGGATGAGTCGGGCTGTGGGATGGATCAGATGCTACGATCGATGTCGCAGCGAGGTGAGGAAGAAACAACTTTATTATACAAAGTTGTGGCGCGCCCCCCAACTGGGGTAACCTTTGGGCTCCCCGGGC…	Recipient	Recipient + 0-66 bp donor
C_left	C_left_4	zpg7280	3.52	GACCGTTTGTGTGTCAGAGCAAGTCGAACCCGTTCGAGTGGTATCTGGCCGGTGTGGTAAGTCACGGAGAGGGATGTGCGCGTGCACACGAACCCGGTGTCTACACGCGAGTGGCACTGTTTATCGATTGGATTGCGGAGAAGGTAAATGCGCCACTGCCAGTACGTACTGCACGGGCTGACTGTCCCGGGATGCGATGTATCTGGGGTGGAGGGATCTGTCTACCACCGGGCAAGAAGTGTAACGGATACGTTAACTGTCTTGGTGGGGAGGATGAGTCGGGCTGTGGGATGGATCAGATGCTACGATCGATGTCGCAGCGAGGTGAGGAAGAAACAACTTTATTATACAAAGTTGTGGCGCGCCCCCCAACTGGGGTAACCTTTGGGCTCCCCGGGC…	Minor allele	Donor
C_left	C_left_5	zpg7280	1.58	GACCGTTTGTGTGTCAGAGCAAATCGAACCCGTTCGAGTGGTATCTGGCCGGTGTGGTAAGTCACGGAGAGGGATGTGCGCGTGCACACGAACCCGGTGTCTACACGCGAGTGGCACTGTTTATCGATTGGATTGCGGAGAAGGTAAATGCGCCACTGCCAGTACGTACTGCACGGGCTGACTGTCCCGGGATGCGATGTATCTGGGGTGGAGGGATCTGTCTACCACCGGGCAAGAAGTGTAACGGATACGTTAACTGTCTTGGTGGTGAGGATGAGTCGGGCTGTGGGATGGATCAGATGCTACGATCGATGTCGCAGCGAGGTGAGGAAGAAACAACTTTATTATACAAAGTTGTGGCGCGCCCCCCAACTGGGGTAACCTTTGGGCTCCCCGGGC…	Minor allele	Donor
C_left	C_left_6	zpg7280	1.26	GACCGTTTGTGTGTCAGAGCAAGTCGAACCCGTTCGAGTGGTATCTGGCCGGTGTGGTAAGTCACGGGGAGGGATGTGCGCGTGCACACGAACCCGGTGTCTACACGCGAGTGGCACTGTTTATCGATTGGATTGCGGAGAAGGTAAATGCGCCACTGCCAGTACGTACTGCACGGGCTGACTGTCCCGGGATGCGATGTATCTGGGGTGGAGGGATCTGTCTACCACCGGGCAAGAAGTGTAACGGATACGTTAACTGTCTTGGTGGTGAGGATGAGTCGGGCTGTGGGATGGATCAGATGCTACGATCGATGTCGCAGCGAGGTGAGGAAGAAACAACTTTATTATACAAAGTTGTGGCGCGCCCCCCAACTGGGGTAACCTTTGGGCTCCCCGGGC…	Minor allele	Donor
C_left	C_left_7	zpg7280	0.65	GACCGTTTGTGTGTCAGAGCAAGTCGAACCCGTTCGAGTGGTATCTGGCCGGTGTGGTAAGTCACGGGGAGGGATGTGCGCGTGCACACGAACCCGGTGTCTACACGCGAGTGGCACTGTTTATCGATTGGATTGCGGAGAAGGTAAATGCGCCACTGCCAGTACGTACTGCACGGGCTGACTGTCCCGGGATGCGATGTATCTGGGGTGGAGGGATCTGTCTACCACCGGGCAAGAAGTGTAACGGATACGTTAACTGTCTTGGTGGGGAGGATGAGTCGGGCTGTGGGATGGATCAGATGCTACGATCGATGTCGCAGCGAGGTGAGGAAGAAACAACTTTATTATACAAAGTTGTGGCGCGCCCCCCAACTGGGGTAACCTTTGGGCTCCCCGGGC…	Minor allele	Donor
C_right	C_right_1	zpg7280	31.89	CAACTTGAAAAAGTGGCACCGAGTCGGTGCTTTTTTTTACGCGTGGGTCCCATGGGTGAGGTGGAGTACGCGCCCGGGGAGCCCAAAGGTTACCCCAGTTGGGGGGCGCGCCCAACTTTGTATAGAAAAGTTGGGTGAGTGAGGAGGAGGGTGGTAGTGCCACACAGAGAGCTTCGGATGTGGATACAACGGAAGCTGAGACTACCGTTTTGTTCACATCGGAAGAAACGACGACGTTAAGCGTGCCGGAAGAAGCGAGTGTAGAAGCGCAGGAGAGTATGATCATGACGAACACAGCACAGACGGAACCGATCACTACAAGTACAGCTGCCCCTACCACACCCCAACTTGAGCTATCTACTGCTGAAGAAAGCACAACGAAGGACAGCTCTACCTCAG…	Donor	Donor
C_right	C_right_2	zpg7280	7.53	CAACTTGAAAAAGTGGCACCGAGTCGGTGCTTTTTTTTACGCGTGGGTCCCATGGGTGAGGTGGAGTACGCGCCCGGGGAGCCCAAAGGTTACCCCAGTTGGGGGGCGCGCCCAACTTTGTATAGAAAAGTTGGGTGAGTGAGGAGGAGGGTGGTAGTGCCACACAGAGAGCTTCGGATGTTGATACAACGGAAGCTGAGACTACCGTGTTGTTCACATCGGAAGAAACGACGACGTTAAGCGTGCCGGAAGAAGCGAGTGTAGAAGCGCAGGAGAGTATGATCATGACGAACACAGCACAAACGGAACCGATCACTACTACTACAAGTACAGTTGCCACTACCACACCTCAACTTGAGCTATCTACTGCTGAAGAAAGCACAACGGAGGACAGCTCTA…	Recipient	Recipient + 12-44 bp donor
C_right	C_right_3	zpg7280	4.5	CAACTTGAAAAAGTGGCACCGAGTCGGTGCTTTTTTTTACGCGTGGGTCCCATGGGTGAGGTGGAGTACGCGCCCGGGGAGCCCAAAGGTTACCCCAGTTGGGGGGCGCGCCCAACTTTGTATAGAAAAGTTGGGTGAGTGAGGAGGACGGTGGTAGTGCCACACAGAGAGCTTCGGATGTTGATACAACGGAAGCTGAGACTACCGTGTTGTTCACATCGGAAGAAACGACGACGTTAAGCGTGCCGGAAGAAGCGAGTGTAGAAGCGCAGGAGAGTATGATCATGACGAACACAGCACAAACGGAACCGATCACTACTACTACAAGTACAGTTGCCACTACCACACCTCAACTTGAGCTATCTACTGCTGAAGAAAGCACAACGGAGGACAGCTCTA…	Recipient	Recipient + 0-11 bp donor
C_right	C_right_4	zpg7280	3.36	CAACTTGAAAAAGTGGCACCGAGTCGGTGCTTTTTTTTACGCGTGGGTCCCATGGGTGAGGTGGAGTACGCGCCCGGGGAGCCCAAAGGTTACCCCAGTTGGGGGGCGCGCCCAACTTTGTATAGAAAAGTTGGGTGAGTGAGGAGGAGGGTGGTAGTGCCACACAGAGAGCTTCGGATGTGGATACAACGGAAGCTGAGACTACCGTTTTGTTCACATCGGAAGAAACGACGACGTTAAGCGTGCCGGAAGAAGCGAGTGTAGAAGCGCAGGAGAGTATGATCATGACGAACACAGCACAGACGGAACCGATCACTACAAGTACAGCTGCCCCTACCACACCCCAACTTGAGCTATCTACTGCTGAAGAAAGCACAACGAAGGACAGCTCTACCTCAG…	Minor allele	Donor
C_right	C_right_5	zpg7280	2.2	CAACTTGAAAAAGTGGCACCGAGTCGGTGCTTTTTTTTACGCGTGGGTCCCATGGGTGAGGTGGAGTACGCGCCCGGGGAGCCCAAAGGTTACCCCAGTTGGGGGGCGCGCCCAACTTTGTATAGAAAAGTTGGGTGAGTGAGGAGGAGGGTGGTAGTGCCACACAGAGAGCTTCGGATGTGGATACAACGGAAGCTGAGACTACCGTTTTGTTCACATCGGAAGAAACGACGACGTTAAGCGTGCCGGAAGAAGCGAGTGTAGAAGCGCAGGAGAGTATGATCATGACGAACACAGCACAGACGGAACCGATCACTACAAGTACAGCTGCCCCTACCACACCCCAACTTGAGCTATCTACTGCTGAAGAAAGCACAACGAAGGACAGCTCTACCTCAG…	Minor allele	Donor
C_right	C_right_6	zpg7280	1.97	CAACTTGAAAAAGTGGCACCGAGTCGGTGCTTTTTTTTACGCGTGGGTCCCATGGGTGAGGTGGAGTACGCGCCCGGGGAGCCCAAAGGTTACCCCAGTTGGGGGGCGCGCCCAACTTTGTATAGAAAAGTTGGGTGAGTGAGGAGGAGGGTGGTAGTGCCACACAGAGAGCTTCGGATGTGGATACAACGGAAGCTGAGACTACCGTTTTGTTCACATCGGAAGAAACGACGACGTTAAGCGTGCCGGAAGAAGCGAGTGTAGAAGCGCAGGAGAGTATGATCATGACGAACACAGCACAAACGGAACCGATCACTACTACTACAAGTACAGTTGCCACTACCACACCTCAACTTGAGCTATCTACTGCTGAAGAAAGCACAACGGAGGACAGCTCTA…	Minor allele	Recipient + 72-164 bp donor
C_right	C_right_7	zpg7280	1.24	CAACTTGAAAAAGTGGCACCGAGTCGGTGCTTTTTTTTACGCGTGGGTCCCATGGGTGAGGTGGAGTACGCGCCCGGGGAGCCCAAAGGTTACCCCAGTTGGGGGGCGCGCCCAACTTTGTATAGAAAAGTTGGGTGAGTGAGGAGGAGGGTGGTAGTGCCACACAGAGAGCTTCGGATGTTGATACAACGGAAGCTGAGACTACCGTGTTGTTCACATCGGAAGAAACGACGACGTTAAGCGTGCCGGAAGAAGCGAGTGTAGAAGCGCAGGAGAGTATGATCATGACGAACACAGCACAGACGGAACCGATCACTACAAGTACAGCTGCCCCTACCACACCCCAACTTGAGCTATCTACTGCTGAAGAAAGCACAACGAAGGACAGCTCTACCTCAG…	Minor allele	Donor
C_right	C_right_8	zpg7280	0.82	CAACTTGAAAAAGTGGCACCGAGTCGGTGCTTTTTTTTACGCGTGGGTCCCATGGGTGAGGTGGAGTACGCGCCCGGGGAGCCCAAAGGTTACCCCAGTTGGGGGGCGCGCCCAACTTTGTATAGAAAAGTTGGGTGAGTGAGGAGGAGGGTGGTAGTGCCACACAGAGAGCTTCGGATGTGGATACAACGGAAGCTGAGACTACCGTGTTGTTCACATCGGAAGAAACGACGACGTTAAGCGTGCCGGAAGAAGCGAGTGTAGAAGCGCAGGAGAGTATGATCATGACGAACACAGCACAAACGGAACCGATCACTACTACTACAAGTACAGTTGCCACTACCACACCTCAACTTGAGCTATCTACTGCTGAAGAAAGCACAACGGAGGACAGCTCTA…	Minor allele	Recipient + 45-72 bp donor
C_right	C_right_9	zpg7280	0.74	CAACTTGAAAAAGTGGCACCGAGTCGGTGCTTTTTTTTACGCGTGGGTCCCATGGGTGAGGTGGAGTACGCGCCCGGGGAGCCCAAAGGTTACCCCAGTTGGGGGGCGCGCCCAACTTTGTATAGAAAAGTTGGGTGAGTGAGGAGGAGGGTGGTAGTGCCACACAGAGAGCTTCGGATGTGGATACAACGGAAGCTGAGACTACCGTTTTGTTCACATCGGAAGAAACGACGACGTTAAGCGTGCCGGAAGAAGCGAGTGTAGAAGCGCAGGAGAGTATGATCATGACGAACACAGCACAGACGGAACCGATCACTACAAGTACAGCTGCCCCTACCACACCCCAACTTGAGCTATCTACTGCTGAAGAAAGCACAACGGAGGACAGCTCTACCTCTG…	Minor allele	Recipient + 213-249 bp donor
C_right	C_right_10	zpg7280	0.73	CAACTTGAAAAAGTGGCACCGAGTCGGTGCTTTTTTTTACGCGTGGGTCCCATGGGTGAGGTGGAGTACGCGCCCGGGGAGCCCAAAGGTTACCCCAGTTGGGGGGCGCGCCCAACTTTGTATAGAAAAGTTGGGTGAGTGAGGAGGAGGGTGGTAGTGCCACACAGAGAGCTTCGGATGTTGATACAACGGAAGCTGAGACTACCGTGTTGTTCACATCGGAAGAAACGACGACGTTAAGCGTGCCGGAAGAAGCGAGTGTAGAAGCGCAGGAGAGTATGATCATGACGAACACAGCACAAACGGAACCGATCACTACTACTACAAGTACAGTTGCCACTACCACACCTCAACTTGAGCTATCTACTGCTGAAGAAAGCACAACGGAGGACAGCTCTA…	Minor allele	Recipient + 12-44 bp donor
C_right	C_right_11	zpg7280	0.72	CAACTTGAAAAAGTGGCACCGAGTCGGTGCTTTTTTTTACGCGTGGGTCCCATGGGTGAGGTGGAGTACGCGCCCGGGGAGCCCAAAGGTTACCCCAGTTGGGGGGCGCGCCCAACTTTGTATAGAAAAGTTGGGTGAGTGAGGAGGACGGTGGTAGTGCCACACAGAGAGCTTCGGATGTTGATACAACGGAAGCTGAGACTACCGTGTTGTTCACATCGGAAGAAACGACGACGTTAAGCGTGCCGGAAGAAGCGAGTGTAGAAGCGCAGGAGAGTATGATCATGACGAACACAGCACAGACGGAACCGATCACTACAAGTACAGCTGCCCCTACCACACCCCAACTTGAGCTATCTACTGCTGAAGAAAGCACAACGAAGGACAGCTCTACCTCAG…	Minor allele	Donor
C_right	C_right_12	zpg7280	0.54	CAACTTGAAAAAGTGGCACCGAGTCGGTGCTTTTTTTTACGCGTGGGTCCCATGGGTGAGGTGGAGTACGCGCCCGGGGAGCCCAAAGGTTACCCCAGTTGGGGGGCGCGCCCAACTTTGTATAGAAAAGTTGGGTGAGTGAGGAGGAGGGTGGTAGTGCCACACAGAGAGCTTCGGATGTGGATACAACGGAAGCTGAGACTACCGTTTTGTTCACATCGGAAGAAACGACGACGTTAAGCGTGCCGGAAGAAGCGAGTGTAGAAGCGCAGGAGAGTATGATCATGACGAACACAGCACAGACGGAACCGATCACTACAAGTACAGCTGCCCCTACCACACCCCAACTTGAGCTATCTACTGCTGAAGAAAGCACAACGAAGGACAGCTCTACCTCAG…	Minor allele	Donor
C_right	C_right_13	zpg7280	0.52	CAACTTGAAAAAGTGGCACCGAGTCGGTGCTTTTTTTTACGCGTGGGTCCCATGGGTGAGGTGGAGTACGCGCCCGGGGAGCCCAAAGGTTACCCCAGTTGGGGGGCGCGCCCAACTTTGTATAGAAAAGTTGGGTGAGTGAGGAGGAGGGTGGTAGTGCCACACAGAGAGCTTCGGATGTGGATACAACGGAAGCTGAGACTACCGTTTTGTTCACATCGGAAGAAACGACGACGTTAAGCGTGCCGGAAGAAGCGAGTGTAGAAGCGCAGGAGAGTATGATCATGACGAACACAGCACAGACGGAACCGATCACTACAAGTACAGCTGCCCCTACCACACCCCAACTTGAGCTATCTACTGCTGAAGAAAGCACAACGAAGGACAGCTCTACCTCAG…	Minor allele	Donor
D_left	D_left_1	zpg7280	45.29	GACCGTTTGTGTGTCAGAGCAAGTCGAACCCGTTCGAGTGGTATCTGGCCGGTGTGGTAAGTCACGGAGAGGGATGTGCGCGTGCACACGAACCCGGTGTCTACACGCGAGTGGCACTGTTTATCGATTGGATTGCGGAGAAGGTAAATGCGCCACTGCCAGTACGTACTGCACGGGCTGACTGTCCCGGGATGCGATGTATCTGGGGTGGAGGGATCTGTCTACCACCGGGCAAGAAGTGTAACGGATATGTTAACTGTCTTGGTGGGGAGGATGAGTCGGGCTGTGGGATGGATCAGATGCTACGATCGATGTCGCAGCGAGGCGAGGAAGAAACAACTTTATTATACAAAGTTGTGGCGCGCCCCCCAACTGGGGTAACCTTTGGGCTCCCCGGGC…	Donor	Donor
D_left	D_left_2	zpg7280	4.72	GACCGTTTGTGTGTCAGAGCAAATCGAACCCGTTCGAGTGGTATCTGGCCGGTGTGGTAAGTCACGGGGAGGGATGTGCGCGTGCACACGAACCCGGTGTCTACACGCGAGTGGCACTGTTTATCGATTGGATTGCGGAGAAGGTAAATGCGCCACTGCCAGTACGTACTGCACGGGCTGACTGTCCCGGGATGCGATGTATCTGGGGTGGAGGGATCTGTCTACCACCGGGCAAGAAGTGTAACGGATATGTTAACTGTCTTGGTGGGGAGGATGAGTCGGGCTGTGGGATGGATCAGATGCTACGATCGATGTCGCAGCGAGGCGAGGAAGAAACAACTTTATTATACAAAGTTGTGGCGCGCCCCCCAACTGGGGTAACCTTTGGGCTCCCCGGGC…	Recipient	Recipient + 86-268 bp donor
D_left	D_left_3	zpg7280	2.21	GACCGTTTGTGTGTCAGAGCAAATCGAACCCGTTCGAGTGGTATCTGGCCGGTGTGGTAAGTCACGGGGAGGGATGTGCGCGTGCACACGAACCCGGTGTCTACACGCGAGTGGCACTGTTTATCGATTGGATTGCGGAGAAGGTAAATGCGCCACTGCCAGTACGTACTGCACGGGCTGACTGTCCCGGGATGCGATGTATCTGGGGTGGAGGGATCTGTCTACCACCGGGCAAGAAGTGTAACGGATACGTTAACTGTCTTGGTGGGGAGGATGAGTCGGGCTGTGGGATGGATCAGATGCTACGATCGATGTCGCAGCGAGGTGAGGAAGAAACAACTTTATTATACAAAGTTGTGGCGCGCCCCCCAACTGGGGTAACCTTTGGGCTCCCCGGGC…	Minor allele	Recipient + 0-9 bp donor
D_left	D_left_4	zpg7280	2.19	GACCGTTTGTGTGTCAGAGCAAATCGAACCCGTTCGAGTGGTATCTGGCCGGTGTGGTAAGTCACGGGGAGGGATGTGCGCGTGCACACGAACCCGGTGTCTACACGCGAGTGGCACTGTTTATCGATTGGATTGCGGAGAAGGTAAATGCGCCACTGCCAGTACGTACTGCACGGGCTGACTGTCCCGGGATGCGATGTATCTGGGGTGGAGGGATCTGTCTACCACCGGGCAAGAAGTGTAACGGATACGTTAACTGTCTTGGTGGGGAGGATGAGTCGGGCTGTGGGATGGATCAGATGCTACGATCGATGTCGCAGCGAGGCGAGGAAGAAACAACTTTATTATACAAAGTTGTGGCGCGCCCCCCAACTGGGGTAACCTTTGGGCTCCCCGGGC…	Minor allele	Recipient + 10-84 bp donor
D_left	D_left_5	zpg7280	2.11	GACCGTTTGTGTGTCAGAGCAAGTCGAACCCGTTCGAGTGGTATCTGGCCGGTGTGGTAAGTCACGGAGAGGGATGTGCGCGTGCACACGAACCCGGTGTCTACACGCGAGTGGCACTGTTTATCGATTGGATTGCGGAGAAGGTAAATGCGCCACTGCCAGTACGTACTGCACGGGCTGACTGTCCCGGGATGCGATGTATCTGGGGTGGAGGGATCTGTCTACCACCGGGCAAGAAGTGTAACGGATACGTTAACTGTCTTGGTGGGGAGGATGAGTCGGGCTGTGGGATGGATCAGATGCTACGATCGATGTCGCAGCGAGGCGAGGAAGAAACAACTTTATTATACAAAGTTGTGGCGCGCCCCCCAACTGGGGTAACCTTTGGGCTCCCCGGGC…	Minor allele	Donor
D_left	D_left_6	zpg7280	2.01	GACCGTTTGTGTGTCAGAGCAAGTCGAACCCGTTCGAGTGGTATCTGGCCGGTGTGGTAAGTCACGGAGAGGGATGTGCGCGTGCACACGAACCCGGTGTCTACACGCGAGTGGCACTGTTTATCGATTGGATTGCGGAGAAGGTAAATGCGCCACTGCCAGTACGTACTGCACGGGCTGACTGTCCCGGGATGCGATGTATCTGGGGTGGAGGGATCTGTCTACCACCGGGCAAGAAGTGTAACGGATACGTTAACTGTCTTGGTGGGGAGGATGAGTCGGGCTGTGGGATGGATCAGATGCTACGATCGATGTCGCAGCGAGGTGAGGAAGAAACAACTTTATTATACAAAGTTGTGGCGCGCCCCCCAACTGGGGTAACCTTTGGGCTCCCCGGGC…	Artifact	Artifact
D_left	D_left_7	zpg7280	1.27	GACCGTTTGTGTGTCAGAGCAAATCGAACCCGTTCGAGTGGTATCTGGCCGGTGTGGTAAGTCACGGAGAGGGATGTGCGCGTGCACACGAACCCGGTGTCTACACGCGAGTGGCACTGTTTATCGATTGGATTGCGGAGAAGGTAAATGCGCCACTGCCAGTACGTACTGCACGGGCTGACTGTCCCGGGATGCGATGTATCTGGGGTGGAGGGATCTGTCTACCACCGGGCAAGAAGTGTAACGGATATGTTAACTGTCTTGGTGGGGAGGATGAGTCGGGCTGTGGGATGGATCAGATGCTACGATCGATGTCGCAGCGAGGCGAGGAAGAAACAACTTTATTATACAAAGTTGTGGCGCGCCCCCCAACTGGGGTAACCTTTGGGCTCCCCGGGC…	Minor allele	Donor
D_left	D_left_8	zpg7280	1.03	GACCGTTTGTGTGTCAGAGCAAGTCGAACCCGTTCGAGTGGTATCTGGCCGGTGTGGTAAGTCACGGAGAGGGATGTGCGCGTGCACACGAACCCGGTGTCTACACGCGAGTGGCACTGTTTATCGATTGGATTGCGGAGAAGGTAAATGCGCCACTGCCAGTACGTACTGCACGGGCTGACTGTCCCGGGATGCGATGTATCTGGGGTGGAGGGATCTGTCTACCACCGGGCAAGAAGTGTAACGGATATGTTAACTGTCTTGGTGGGGAGGATGAGTCGGGCTGTGGGATGGATCAGATGCTACGATCGATGTCGCAGCGAGGTGAGGAAGAAACAACTTTATTATACAAAGTTGTGGCGCGCCCCCCAACTGGGGTAACCTTTGGGCTCCCCGGGC…	Minor allele	Donor
D_left	D_left_9	zpg7280	0.86	GACCGTTTGTGTGTCAGAGCAAGTCGAACCCGTTCGAGTGGTATCTGGCCGGTGTGGTAAGTCACGGGGAGGGATGTGCGCGTGCACACGAACCCGGTGTCTACACGCGAGTGGCACTGTTTATCGATTGGATTGCGGAGAAGGTAAATGCGCCACTGCCAGTACGTACTGCACGGGCTGACTGTCCCGGGATGCGATGTATCTGGGGTGGAGGGATCTGTCTACCACCGGGCAAGAAGTGTAACGGATATGTTAACTGTCTTGGTGGGGAGGATGAGTCGGGCTGTGGGATGGATCAGATGCTACGATCGATGTCGCAGCGAGGCGAGGAAGAAACAACTTTATTATACAAAGTTGTGGCGCGCCCCCCAACTGGGGTAACCTTTGGGCTCCCCGGGC…	Minor allele	Donor
D_left	D_left_10	zpg7280	0.52	GACCGTTTGTGTGTCAGAGCAAGTCGAACCCGTTCGAGTGGTATCTGGCCGGTGTGGTAAGTCACGGAGAGGGATGTGCGCGTGCACACGAACCCGGTGTCTACACGCGAGTGGCACTGTTTATCGATTGGATTGCGGAGAAGGTAAATGCGCCACTGCCCGTACGTACTGCACGGGCTGACTGTCCCGGGATGCGATGTATCTGGGGTGGAGGGATCTGTCTACCACCGGGCAAGAAGTGTAACGGATATGTTAACTGTCTTGGTGGGGAGGATGAGTCGGGCTGTGGGATGGATCAGATGCTACGATCGATGTCGCAGCGAGGCGAGGAAGAAACAACTTTATTATACAAAGTTGTGGCGCGCCCCCCAACTGGGGTAACCTTTGGGCTCCCCGGGC…	Minor allele	Donor
D_right	D_right_1	zpg7280	19.51	CAACTTGAAAAAGTGGCACCGAGTCGGTGCTTTTTTTTACGCGTGGGTCCCATGGGTGAGGTGGAGTACGCGCCCGGGGAGCCCAAAGGTTACCCCAGTTGGGGGGCGCGCCCAACTTTGTATAGAAAAGTTGGGTGAGTGAGGAGGAGGGTGGTAGTGCCACACAGAGAGCTTCGGATGTTGATACAACGGAAGCTGAGACTACCGTGTTGTTCACATCGGAAGAAACGACGACGTTAAGCGTGCCGGAAGAAGCGAGTGTAGAAGCGCAGGAGAGTATGATCATGACGAACACAGCACAAACGGAACCGATCACTACTACTACAAGTACAGTTGCCACTACCACACCTCAACTTGAGCTATCTACTGCTGAAGAAAGCACAACGGAGGACAGCTCTA…	Recipient	Recipient + 12-43 bp donor
D_right	D_right_2	zpg7280	14.93	CAACTTGAAAAAGTGGCACCGAGTCGGTGCTTTTTTTTACGCGTGGGTCCCATGGGTGAGGTGGAGTACGCGCCCGGGGAGCCCAAAGGTTACCCCAGTTGGGGGGCGCGCCCAACTTTGTATAGAAAAGTTGGGTGAGTGAGGAGGAGGGTGGTAGTGCCACACAGAGAGCTTCGGATGTGGATACGACGGAAGCTGAGACTACGGTTTTGTTCACATCGGAAGAAACGACGACGTTAAGCGTGCCGGAAGAAGCGAGTGTAGAAGCGCAGGAGAGTATGATCATGACGAACACAGCACAGACGGAACCGATCACTACTACTACAAGTACAGCTGCCCCTACCACACCTCAGCTTGAGCTATCTACTGCAGAAGAAAGCACAACGGAAGATAGCTCTA…	Donor	Donor
D_right	D_right_3	zpg7280	7.35	CAACTTGAAAAAGTGGCACCGAGTCGGTGCTTTTTTTTACGCGTGGGTCCCATGGGTGAGGTGGAGTACGCGCCCGGGGAGCCCAAAGGTTACCCCAGTTGGGGGGCGCGCCCAACTTTGTATAGAAAAGTTGGGTGAGTGAGGAGGAGGGTGGTAGTGCCACACAGAGAGCTTCGGATGTGGATACGACGGAAGCTGAGACTACGGTTTTGTTCACATCGGAAGAAACGACGACGTTAAGCGTGCCGGAAGAAGCGAGTGTAGAAGCGCAGGAGAGTATGATCATGACGAACACAGCACAGACGGAACCGATCACTACTACTACAAGTACAGCTGCCCCTACCACACCTCAGCTTGAGCTATCTACTGCAGAAGAAAGCACAACGGAAGATAGCTCTA…	Minor allele	Donor
D_right	D_right_4	zpg7280	3.8	CAACTTGAAAAAGTGGCACCGAGTCGGTGCTTTTTTTTACGCGTGGGTCCCATGGGTGAGGTGGAGTACGCGCCCGGGGAGCCCAAAGGTTACCCCAGTTGGGGGGCGCGCCCAACTTTGTATAGAAAAGTTGGGTGAGTGAGGAGGAGGGTGGTAGTGCCACACAGAGAGCTTCGGATGTGGATACGACGGAAGCTGAGACTACGGTTTTGTTCACATCGGAAGAAACGACGACGTTAAGCGTGCCGGAAGAAGCGAGTGTAGAAGCGCAGGAGAGTATGATCATGACGAACACAGCACAAACGGAACCGATCACTACTACTACAAGTACAGTTGCCACTACCACACCTCAACTTGAGCTATCTACTGCTGAAGAAAGCACAACGGAGGACAGCTCTA…	Minor allele	Recipient + 72-164 bp donor
D_right	D_right_5	zpg7280	2.86	CAACTTGAAAAAGTGGCACCGAGTCGGTGCTTTTTTTTACGCGTGGGTCCCATGGGTGAGGTGGAGTACGCGCCCGGGGAGCCCAAAGGTTACCCCAGTTGGGGGGCGCGCCCAACTTTGTATAGAAAAGTTGGGTGAGTGAGGAGGACGGTGGTAGTGCCACACAGAGAGCTTCGGATGTTGATACAACGGAAGCTGAGACTACCGTGTTGTTCACATCGGAAGAAACGACGACGTTAAGCGTGCCGGAAGAAGCGAGTGTAGAAGCGCAGGAGAGTATGATCATGACGAACACAGCACAAACGGAACCGATCACTACTACTACAAGTACAGTTGCCACTACCACACCTCAACTTGAGCTATCTACTGCTGAAGAAAGCACAACGGAGGACAGCTCTA…	Minor allele	Recipient + 0-11 bp donor
D_right	D_right_6	zpg7280	2.12	CAACTTGAAAAAGTGGCACCGAGTCGGTGCTTTTTTTTACGCGTGGGTCCCATGGGTGAGGTGGAGTACGCGCCCGGGGAGCCCAAAGGTTACCCCAGTTGGGGGGCGCGCCCAACTTTGTATAGAAAAGTTGGGTGAGTGAGGAGGAGGGTGGTAGTGCCACACAGAGAGCTTCGGATGTTGATACAACGGAAGCTGAGACTACCGTGTTGTTCACATCGGAAGAAACGACGACGTTAAGCGTGCCGGAAGAAGCGAGTGTAGAAGCGCAGGAGAGTATGATCATGACGAACACAGCACAAACGGAACCGATCACTACTACTACAAGTACAGTTGCCACTACCACACCTCAACTTGAGCTATCTACTGCTGAAGAAAGCACAACGGAGGACAGCTCTA…	Minor allele	Recipient + 12-43 bp donor
D_right	D_right_7	zpg7280	1.57	CAACTTGAAAAAGTGGCACCGAGTCGGTGCTTTTTTTTACGCGTGGGTCCCATGGGTGAGGTGGAGTACGCGCCCGGGGAGCCCAAAGGTTACCCCAGTTGGGGGGCGCGCCCAACTTTGTATAGAAAAGTTGGGTGAGTGAGGAGGAGGGTGGTAGTGCCACACAGAGAGCTTCGGATGTGGATACGACGGAAGCTGAGACTACGGTTTTGTTCACATCGGAAGAAACGACGACGTTAAGCGTGCCGGAAGAAGCGAGTGTAGAAGCGCAGGAGAGTATGATCATGACGAACACAGCACAGACGGAACCGATCACTACTACTACAAGTACAGCTGCCCCTACCACACCTCAGCTTGAGCTATCTACTGCAGAAGAAAGCACAACGGAAGATAGCTCTA…	Minor allele	Donor
D_right	D_right_8	zpg7280	1.24	CAACTTGAAAAAGTGGCACCGAGTCGGTGCTTTTTTTTACGCGTGGGTCCCATGGGTGAGGTGGAGTACGCGCCCGGGGAGCCCAAAGGTTACCCCAGTTGGGGGGCGCGCCCAACTTTGTATAGAAAAGTTGGGTGAGTGAGGAGGAGGGTGGTAGTGCCACACAGAGAGCTTCGGATGTTGATACAACGGAAGCTGAGACTACCGTGTTGTTCACATCGGAAGAAACGACGACGTTAAGCGTGCCGGAAGAAGCGAGTGTAGAAGCGCAGGAGAGTATGATCATGACGAACACAGCACAAACGGAACCGATCACTACTACTACAAGTACAGTTGCCACTACCACACCTCAACTTGAGCTATCTACTGCTGAAGAAAGCACAACGGAGGACAGCTCTA…	Minor allele	Recipient + 12-43 bp donor
D_right	D_right_9	zpg7280	0.83	CAACTTGAAAAAGTGGCACCGAGTCGGTGCTTTTTTTTACGCGTGGGTCCCATGGGTGAGGTGGAGTACGCGCCCGGGGAGCCCAAAGGTTACCCCAGTTGGGGGGCGCGCCCAACTTTGTATAGAAAAGTTGGGTGAGTGAGGAGGAGGGTGGTAGTGCCACACAGAGAGCTTCGGATGTTGATACAACGGAAGCTGAGACTACCGTGTTGTTCACATCGGAAGAAACGACGACGTTAAGCGTGCCGGAAGAAGCGAGTGTAGAAGCGCAGGAGAGTATGATCATGACGAACACAGCACAGACGGAACCGATCACTACTACTACAAGTACAGCTGCCCCTACCACACCTCAGCTTGAGCTATCTACTGCAGAAGAAAGCACAACGGAAGATAGCTCTA…	Artifact	Artifact
D_right	D_right_10	zpg7280	0.82	CAACTTGAAAAAGTGGCACCGAGTCGGTGCTTTTTTTTACGCGTGGGTCCCATGGGTGAGGTGGAGTACGCGCCCGGGGAGCCCAAAGGTTACCCCAGTTGGGGGGCGCGCCCAACTTTGTATAGAAAAGTTGGGTGAGTGAGGAGGAGGGTGGTAGTGCCACACAGAGAGCTTCGGATGTGGATACGACGGAAGCTGAGACTACGGTTTTGTTCACATCGGAAGAAACGACGACGTTAAGCGTGCCGGAAGAAGCGAGTGTAGAAGCGCAGGAGAGTATGATCATGACGAACACAGCACAGACGGAACCGATCACTACTACTACAAGTACAGCTGCCCCTACCACACCTCAGCTTGAGCTATCTACTGCAGAAGAAAGCACAACGGAAGATAGCTCTA…	Minor allele	Donor
D_right	D_right_11	zpg7280	0.8	CAACTTGAAAAAGTGGCACCGAGTCGGTGCTTTTTTTTACGCGTGGGTCCCATGGGTGAGGTGGAGTACGCGCCCGGGGAGCCCAAAGGTTACCCCAGTTGGGGGGCGCGCCCAACTTTGTATAGAAAAGTTGGGTGAGTGAGGAGGAGGGTGGTAGTGCCACACAGAGAGCTTCGGATGTGGATACGACGGAAGCTGAGACTACGGTTTTGTTCACATCGGAAGAAACGACGACGTTAAGCGTGCCGGAAGAAGCGAGTGTAGAAGCGCAGGAGAGTATGATCATGACGAACACAGCACAGACGGAACCGATCACTACTACTACAAGTACAGCTGCCCCTACCACACCTCAGCTTGAGCTATCTACTGCAGAAGAAAGCACAACGGAAGATAGCTCTA…	Minor allele	Donor
D_right	D_right_12	zpg7280	0.8	CAACTTGAAAAAGTGGCACCGAGTCGGTGCTTTTTTTTACGCGTGGGTCCCATGGGTGAGGTGGAGTACGCGCCCGGGGAGCCCAAAGGTTACCCCAGTTGGGGGGCGCGCCCAACTTTGTATAGAAAAGTTGGGTGAGTGAGGAGGAGGGTGGTAGTGCCACACAGAGAGCTTCGGATGTGGATACGACGGAAGCTGAGACTACGGTTTTGTTCACATCGGAAGAAACGACGACGTTAAGCGTGCCGGAAGAAGCGAGTGTAGAAGCGCAGGAGAGTATGATCATGACGAACACAGCACAGACGGAACCGATCACTACTACTACAAGTACAGTTGCCACTACCACACCTCAACTTGAGCTATCTACTGCTGAAGAAAGCACAACGGAGGACAGCTCTA…	Minor allele	Recipient + 165-196 bp donor
E_left	E_left_1	zpg7280	42.18	GACCGTTTGTGTGTCAGAGCAAGTCGAACCCGTTCGAGTGGTATCTGGCCGGTGTGGTAAGTCACGGAGAGGGATGTGCGCGTGCACACGAACCCGGTGTCTACACGCGAGTGGCACTGTTTATCGATTGGATTGCGGAGAAGGTAAATGCGCCACTGCCAGTACGTACTGCACGGGCTGACTGTCCCGGGATGCGATGTATCTGGGGTGGAGGGATCTGTCTACCACCGGGCAAGAAGTGTAACGGATACGTTAACTGTCTTGGTGGTGAGGATGAGTCGGGCTGTGGGATGGATCAGATGCTACGATCGATGTCGCAGCGAGGTGAGGAAGAAACAACTTTATTATACAAAGTTGTGGCGCGCCCCCCAACTGGGGTAACCTTTGGGCTCCCCGGGC…	Donor	Donor
E_left	E_left_2	zpg7280	8.55	GACCGTTTGTGTGTCAGAGCAAGTCGAACCCGTTCGAGTGGTATCTGGCCGGTGTGGTAAGTCACGGGGAGGGATGTGCGCGTGCACACGAACCCGGTGTCTACACGCGAGTGGCACTGTTTATCGATTGGATTGCGGAGAAGGTAAATGCGCCACTGCCAGCACGTACTGCGCGGGCTGACTGTCCGGGGATGCGATGTATCTGGGGTGGAGGAATTTGTCTACCACCGGGCAAGAAGTGTAACGGATACGTTAACTGTCTTGGTGGGGAGGATGAGTCGGGCTGTGGGATGGATCAGATGCTACGATCGATGTCGCAGCGAGGTGAGGAAGAAACAACTTTATTATACAAAGTTGTGGCGCGCCCCCCAACTGGGGTAACCTTTGGGCTCCCCGGGC…	Recipient	Recipient + 0-66 bp donor
E_left	E_left_3	zpg7280	2.63	GACCGTTTGTGTGTCAGAGCAAGTCGAACCCGTTCGAGTGGTATCTGGCCGGTGTGGTAAGTCACGGGGAGGGATGTGCGCGTGCACACGAACCCGGTGTCTACACGCGAGTGGCACTGTTTATCGATTGGATTGCGGAGAAGGTAAATGCGCCACTGCCAGCACGTACTGCGCGGGCTGACTGTCCGGGGATGCGATGTATCTGGGGTGGAGGAATTTGTCTACCACCGGGCAAGAAGTGTAACGGATACGTTAACTGTCTTGGTGGTGAGGATGAGTCGGGCTGTGGGATGGATCAGATGCTACGATCGATGTCGCAGCGAGGTGAGGAAGAAACAACTTTATTATACAAAGTTGTGGCGCGCCCCCCAACTGGGGTAACCTTTGGGCTCCCCGGGC…	Minor allele	Recipient + 67-117 bp donor
E_left	E_left_4	zpg7280	2.21	GACCGTTTGTGTGTCAGAGCAAGTCGAACCCGTTCGAGTGGTATCTGGCCGGTGTGGTAAGTCACGGGGAGGGATGTGCGCGTGCACACGAACCCGGTGTCTACACGCGAGTGGCACTGTTTATCGATTGGATTGCGGAGAAGGTAAATGCGCCACTGCCAGTACGTACTGCACGGGCTGACTGTCCCGGGATGCGATGTATCTGGGGTGGAGGGATCTGTCTACCACCGGGCAAGAAGTGTAACGGATACGTTAACTGTCTTGGTGGTGAGGATGAGTCGGGCTGTGGGATGGATCAGATGCTACGATCGATGTCGCAGCGAGGTGAGGAAGAAACAACTTTATTATACAAAGTTGTGGCGCGCCCCCCAACTGGGGTAACCTTTGGGCTCCCCGGGC…	Minor allele	Donor
E_left	E_left_5	zpg7280	1.81	GACCGTTTGTGTGTCAGAGCAAGTCGAACCCGTTCGAGTGGTATCTGGCCGGTGTGGTAAGTCACGGAGAGGGATGTGCGCGTGCACACGAACCCGGTGTCTACACGCGAGTGGCACTGTTTATCGATTGGATTGCGGAGAAGGTAAATGCGCCACTGCCAGCACGTACTGCGCGGGCTGACTGTCCGGGGATGCGATGTATCTGGGGTGGAGGAATTTGTCTACCACCGGGCAAGAAGTGTAACGGATACGTTAACTGTCTTGGTGGGGAGGATGAGTCGGGCTGTGGGATGGATCAGATGCTACGATCGATGTCGCAGCGAGGTGAGGAAGAAACAACTTTATTATACAAAGTTGTGGCGCGCCCCCCAACTGGGGTAACCTTTGGGCTCCCCGGGC…	Minor allele	Recipient + 0-66 bp donor
E_left	E_left_6	zpg7280	1.8	GACCGTTTGTGTGTCAGAGCAAGTCGAACCCGTTCGAGTGGTATCTGGCCGGTGTGGTAAGTCACGGAGAGGGATGTGCGCGTGCACACGAACCCGGTGTCTACACGCGAGTGGCACTGTTTATCGATTGGATTGCGGAGAAGGTAAATGCGCCACTGCCAGTACGTACTGCACGGGCTGACTGTCCCGGGATGCGATGTATCTGGGGTGGAGGGATCTGTCTACCACCGGGCAAGAAGTGTAACGGATACGTTAACTGTCTTGGTGGGGAGGATGAGTCGGGCTGTGGGATGGATCAGATGCTACGATCGATGTCGCAGCGAGGTGAGGAAGAAACAACTTTATTATACAAAGTTGTGGCGCGCCCCCCAACTGGGGTAACCTTTGGGCTCCCCGGGC…	Minor allele	Donor
E_left	E_left_7	zpg7280	0.76	GACCGTTTGTGTGTCAGAGCAAGTCGAACCCGTTCGAGTGGTATCTGGCCGGTGTGGTAAGTCACGGGGAGGGATGTGCGCGTGCACACGAACCCGGTGTCTACACGCGAGTGGCACTGTTTATCGATTGGATTGCGGAGAAGGTAAATGCGCCACTGCCAGCACGTACTGCGCGGGCTGACTGTCCGGGGATGCGATGTATCTGGGGTGGAGGGATCTGTCTACCACCGGGCAAGAAGTGTAACGGATACGTTAACTGTCTTGGTGGTGAGGATGAGTCGGGCTGTGGGATGGATCAGATGCTACGATCGATGTCGCAGCGAGGTGAGGAAGAAACAACTTTATTATACAAAGTTGTGGCGCGCCCCCCAACTGGGGTAACCTTTGGGCTCCCCGGGC…	Artifact	Artifact
E_left	E_left_8	zpg7280	0.58	GACCGTTTGTGTGTCAGAGCAAGTCGAACCCGTTCGAGTGGTATCTGGCCGGTGTGGTAAGTCACGGAGAGGGATGTGCGCGTGCACACGAACCCGGTGTCTACACGCGAGTGGCACTGTTTATCGATTGGATTGCGGAGAAGGTAAATGCGCCACTGCCAGTACGTACTGCACGGGCTGACTGTCCCGGGATGCGATGTATCTGGGGTGGAGGAATTTGTCTACCACCGGGCAAGAAGTGTAACGGATACGTTAACTGTCTTGGTGGGGAGGATGAGTCGGGCTGTGGGATGGATCAGATGCTACGATCGATGTCGCAGCGAGGTGAGGAAGAAACAACTTTATTATACAAAGTTGTGGCGCGCCCCCCAACTGGGGTAACCTTTGGGCTCCCCGGGC…	Artifact	Artifact
E_left	E_left_9	zpg7280	0.56	GACCGTTTGTGTGTCAGAGCAAGTCGAACCCGTTCGAGTGGTATCTGGCCGGTGTGGTAAGTCACGGAGAGGGATGTGCGCGTGCACACGAACCCGGTGTCTACACGCGAGTGGCACTGTTTATCGATTGGATTGCGGAGAAGGTAAATGCGCCACTGCCAGCACGTACTGCGCGGGCTGACTGTCCGGGGATGCGATGTATCTGGGGTGGAGGAATTTGTCTACCACCGGGCAAGAAGTGTAACGGATACGTTAACTGTCTTGGTGGTGAGGATGAGTCGGGCTGTGGGATGGATCAGATGCTACGATCGATGTCGCAGCGAGGTGAGGAAGAAACAACTTTATTATACAAAGTTGTGGCGCGCCCCCCAACTGGGGTAACCTTTGGGCTCCCCGGGC…	Artifact	Artifact
E_right	E_right_1	zpg7280	35.68	CAACTTGAAAAAGTGGCACCGAGTCGGTGCTTTTTTTTACGCGTGGGTCCCATGGGTGAGGTGGAGTACGCGCCCGGGGAGCCCAAAGGTTACCCCAGTTGGGGGGCGCGCCCAACTTTGTATAGAAAAGTTGGGTGAGTGAGGAGGAGGGTGGTAGTGCCACACAGAGAGCTTCGGATGTGGATACAACGGAAGCTGAGACTACCGTTTTGTTCACATCGGAAGAAACGACGACGTTAAGCGTGCCGGAAGAAGCGAGTGTAGAAGCGCAGGAGAGTATGATCATGACGAACACAGCACAGACGGAACCGATCACTACAAGTACAGCTGCCCCTACCACACCCCAACTTGAGCTATCTACTGCTGAAGAAAGCACAACGAAGGACAGCTCTACCTCAG…	Donor	Donor
E_right	E_right_2	zpg7280	7.9	CAACTTGAAAAAGTGGCACCGAGTCGGTGCTTTTTTTTACGCGTGGGTCCCATGGGTGAGGTGGAGTACGCGCCCGGGGAGCCCAAAGGTTACCCCAGTTGGGGGGCGCGCCCAACTTTGTATAGAAAAGTTGGGTGAGTGAGGAGGAGGGTGGTAGTGCCACTCAGAGAGCTTCGGATGCGGATACAACGGAAGCTGAGACTACCGTTTTGTTCACATCGGAAGAAACGACGACGTTAAGCGTGCCGGAAGAAGCGAGTGTAGAAGCGCAGGAGAGTATGATCATGACGAACACAGCACAGACGGAACCGATCTCTACTACAACAAGTACAGCTGCCCCTACCACACCTCAGCTTGAGCTATCTACTGTAGAAGAAAGCACAACGGAGGACAGCTCTA…	Recipient	Recipient + 0-26 bp donor
E_right	E_right_3	zpg7280	4.07	CAACTTGAAAAAGTGGCACCGAGTCGGTGCTTTTTTTTACGCGTGGGTCCCATGGGTGAGGTGGAGTACGCGCCCGGGGAGCCCAAAGGTTACCCCAGTTGGGGGGCGCGCCCAACTTTGTATAGAAAAGTTGGGTGAGTGAGGAGGAGGGTGGTAGTGCCACACAGAGAGCTTCGGATGTGGATACAACGGAAGCTGAGACTACCGTTTTGTTCACATCGGAAGAAACGACGACGTTAAGCGTGCCGGAAGAAGCGAGTGTAGAAGCGCAGGAGAGTATGATCATGACGAACACAGCACAGACGGAACCGATCTCTACTACAACAAGTACAGCTGCCCCTACCACACCTCAGCTTGAGCTATCTACTGTAGAAGAAAGCACAACGGAGGACAGCTCTA…	Artifact	Recipient + 44-177 bp donor
E_right	E_right_4	zpg7280	3.91	CAACTTGAAAAAGTGGCACCGAGTCGGTGCTTTTTTTTACGCGTGGGTCCCATGGGTGAGGTGGAGTACGCGCCCGGGGAGCCCAAAGGTTACCCCAGTTGGGGGGCGCGCCCAACTTTGTATAGAAAAGTTGGGTGAGTGAGGAGGAGGGTGGTAGTGCCACACAGAGAGCTTCGGATGTGGATACAACGGAAGCTGAGACTACCGTTTTGTTCACATCGGAAGAAACGACGACGTTAAGCGTGCCGGAAGAAGCGAGTGTAGAAGCGCAGGAGAGTATGATCATGACGAACACAGCACAGACGGAACCGATCACTACAAGTACAGCTGCCCCTACCACACCCCAACTTGAGCTATCTACTGCTGAAGAAAGCACAACGAAGGACAGCTCTACCTCAG…	Minor allele	Donor
E_right	E_right_5	zpg7280	2.6	CAACTTGAAAAAGTGGCACCGAGTCGGTGCTTTTTTTTACGCGTGGGTCCCATGGGTGAGGTGGAGTACGCGCCCGGGGAGCCCAAAGGTTACCCCAGTTGGGGGGCGCGCCCAACTTTGTATAGAAAAGTTGGGTGAGTGAGGAGGAGGGTGGTAGTGCCACACAGAGAGCTTCGGATGTGGATACAACGGAAGCTGAGACTACCGTTTTGTTCACATCGGAAGAAACGACGACGTTAAGCGTGCCGGAAGAAGCGAGTGTAGAAGCGCAGGAGAGTATGATCATGACGAACACAGCACAGACGGAACCGATCACTACAAGTACAGCTGCCCCTACCACACCCCAACTTGAGCTATCTACTGCTGAAGAAAGCACAACGAAGGACAGCTCTACCTCAG…	Minor allele	Donor
E_right	E_right_6	zpg7280	1.7	CAACTTGAAAAAGTGGCACCGAGTCGGTGCTTTTTTTTACGCGTGGGTCCCATGGGTGAGGTGGAGTACGCGCCCGGGGAGCCCAAAGGTTACCCCAGTTGGGGGGCGCGCCCAACTTTGTATAGAAAAGTTGGGTGAGTGAGGAGGAGGGTGGTAGTGCCACTCAGAGAGCTTCGGATGCGGATACAACGGAAGCTGAGACTACCGTTTTGTTCACATCGGAAGAAACGACGACGTTAAGCGTGCCGGAAGAAGCGAGTGTAGAAGCGCAGGAGAGTATGATCATGACGAACACAGCACAGACGGAACCGATCACTACAAGTACAGCTGCCCCTACCACACCCCAACTTGAGCTATCTACTGCTGAAGAAAGCACAACGAAGGACAGCTCTACCTCAG…	Artifact	Artifact
E_right	E_right_7	zpg7280	0.86	CAACTTGAAAAAGTGGCACCGAGTCGGTGCTTTTTTTTACGCGTGGGTCCCATGGGTGAGGTGGAGTACGCGCCCGGGGAGCCCAAAGGTTACCCCAGTTGGGGGGCGCGCCCAACTTTGTATAGAAAAGTTGGGTGAGTGAGGAGGAGGGTGGTAGTGCCACTCAGAGAGCTTCGGATGCGGATACAACGGAAGCTGAGACTACCGTTTTGTTCACATCGGAAGAAACGACGACGTTAAGCGTGCCGGAAGAAGCGAGTGTAGAAGCGCAGGAGAGTATGATCATGACGAACACAGCACAGACGGAACCGATCTCTACTACAACAAGTACAGCTGCCCCTACCACACCTCAGCTTGAGCTATCTACTGTAGAAGAAAGCACAACGGAGGACAGCTCTA…	Minor allele	Recipient + 0-26 bp donor
E_right	E_right_8	zpg7280	0.65	CAACTTGAAAAAGTGGCACCGAGTCGGTGCTTTTTTTTACGCGTGGGTCCCATGGGTGAGGTGGAGTACGCGCCCGGGGAGCCCAAAGGTTACCCCAGTTGGGGGGCGCGCCCAACTTTGTATAGAAAAGTTGGGTGAGTGAGGAGGAGGGTGGTAGTGCCACACAGAGAGCTTCGGATGTGGATACAACGGAAGCTGAGACTACCGTTTTGTTCACATCGGAAGAAACGACGACGTTAAGCGTGCCGGAAGAAGCGAGTGTAGAAGCGCAGGAGAGTATGATCATGACGAACACAGCACAGACGGAACCGATCACTACAAGTACAGCTGCCCCTACCACACCCCAACTTGAGCTATCTACTGCTGAAGAAAGCACAACGAAGGACAGCTCTACCTCAG…	Minor allele	Donor
E_right	E_right_9	zpg7280	0.53	CAACTTGAAAAAGTGGCACCGAGTCGGTGCTTTTTTTTACGCGTGGGTCCCATGGGTGAGGTGGAGTACGCGCCCGGGGAGCCCAAAGGTTACCCCAGTTGGGGGGCGCGCCCAACTTTGTATAGAAAAGTTGGGTGAGTGAGGAGGAGGGTGGTAGTGCCACACAGAGAGCTTCGGATGTGGATACAACGGAAGCTGAGACTACCGTTTTGTTCACATCGGAAGAAACGACGACGTTAAGCGTGCCGGAAGAAGCGAGTGTAGAAGCGCAGGAGAGTATGATCATGACGAACACAGCACAGACGGAACCGATCACTACAAGTACAGCTGCCCCTACCACACCCCAACTTGAGCTATCTACTGCTGAAGAAAGCACAACGAAGGACAGCTCTACCTCAG…	Minor allele	Donor
F_left	F_left_1	zpg7280	36.33	GACCGTTTGTGTGTCAGAGCAAGTCGAACCCGTTCGAGTGGTATCTGGCCGGTGTGGTAAGTCACGGAGAGGGATGTGCGCGTGCACACGAACCCGGTGTCTACACGCGAGTGGCACTGTTTATCGATTGGATTGCGGAGAAGGTAAATGCGCCACTGCCAGTACGTACTGCACGGGCTGACTGTCCCGGGATGCGATGTATCTGGGGTGGAGGGATCTGTCTACCACCGGGCAAGAAGTGTAACGGATACGTTAACTGTCTTGGTGGTGAGGATGAGTCGGGCTGTGGGATGGATCAGATGCTACGATCGATGTCGCAGCGAGGTGAGGAAGAAACAACTTTATTATACAAAGTTGTGGCGCGCCCCCCAACTGGGGTAACCTTTGGGCTCCCCGGGC…	Donor	Donor
F_left	F_left_2	zpg7280	16.81	GACCGTTTGTGTGTCAGAGCAAGTCGAACCCGTTCGAGTGGTATCTGGCCGGTGTGGTAAGTCACGGGGAGGGATGTGCGCGTGCACACGAACCCGGTGTCTACACGCGAGTGGCACTGTTTATCGATTGGATTGCGGAGAAGGTAAATGCGCCACTGCCAGCACGTACTGCGCGGGCTGACTGTCCGGGGATGCGATGTATCTGGGGTGGAGGGATCTGTCTACCACCGGGCAAGAAGTGTAACGGATACGTTAACTGTCTTGGTGGTGAGGATGAGTCGGGCTGTGGGATGGATCAGATGCTACGATCGATGTCGCAGCGAGGTGAGGAAGAAACAACTTTATTATACAAAGTTGTGGCGCGCCCCCCAACTGGGGTAACCTTTGGGCTCCCCGGGC…	Recipient	Recipient + 0-147 bp doonor
F_left	F_left_3	zpg7280	3.78	GACCGTTTGTGTGTCAGAGCAAGTCGAACCCGTTCGAGTGGTATCTGGCCGGTGTGGTAAGTCACGGGGAGGGATGTGCGCGTGCACACGAACCCGGTGTCTACACGCGAGTGGCACTGTTTATCGATTGGATTGCGGAGAAGGTAAATGCGCCACTGCCAGTACGTACTGCACGGGCTGACTGTCCCGGGATGCGATGTATCTGGGGTGGAGGGATCTGTCTACCACCGGGCAAGAAGTGTAACGGATACGTTAACTGTCTTGGTGGTGAGGATGAGTCGGGCTGTGGGATGGATCAGATGCTACGATCGATGTCGCAGCGAGGTGAGGAAGAAACAACTTTATTATACAAAGTTGTGGCGCGCCCCCCAACTGGGGTAACCTTTGGGCTCCCCGGGC…	Minor allele	Donor
F_left	F_left_4	zpg7280	3.76	GACCGTTTGTGTGTCAGAGCAAGTCGAACCCGTTCGAGTGGTATCTGGCCGGTGTGGTAAGTCACGGAGAGGGATGTGCGCGTGCACACGAACCCGGTGTCTACACGCGAGTGGCACTGTTTATCGATTGGATTGCGGAGAAGGTAAATGCGCCACTGCCAGCACGTACTGCGCGGGCTGACTGTCCGGGGATGCGATGTATCTGGGGTGGAGGGATCTGTCTACCACCGGGCAAGAAGTGTAACGGATACGTTAACTGTCTTGGTGGTGAGGATGAGTCGGGCTGTGGGATGGATCAGATGCTACGATCGATGTCGCAGCGAGGTGAGGAAGAAACAACTTTATTATACAAAGTTGTGGCGCGCCCCCCAACTGGGGTAACCTTTGGGCTCCCCGGGC…	Minor allele	Recipient + 0-147 bp doonor
F_left	F_left_5	zpg7280	0.91	GACCGTTTGTGTGTCAGAGCAAGTCGAACCCGTTCGAGTGGTATCTGGCCGGTGTGGTAAGTCACGGAGAGGGATGTGCGCGTGCACACGAACCCGGTGTCTACACGCGAGTGGCACTGTTTATCGATTGGATTGCGGAGAAGGTAAATGCGCCACTGCCAGTACGTACTGCACGGGCTGACTGTCCCGGGATGCGATGTATCTGGGGTGGAGGGATCTGTCTACCACCGGGCAAGAAGTGTAACGGATATGTTAACTGTCTTGGTGGGGAGGATGAGTCGGGCTGTGGGATGGATCAGATGCTACGATCGATGTCGCAGCGAGGCGAGGAAGAAACAACTTTATTATACAAAGTTGTGGCGCGCCCCCCAACTGGGGTAACCTTTGGGCTCCCCGGGC…	Artifact	Artifact
F_right	F_right_1	zpg7280	27.81	CAACTTGAAAAAGTGGCACCGAGTCGGTGCTTTTTTTTACGCGTGGGTCCCATGGGTGAGGTGGAGTACGCGCCCGGGGAGCCCAAAGGTTACCCCAGTTGGGGGGCGCGCCCAACTTTGTATAGAAAAGTTGGGTGAGTGAGGAGGAGGGTGGTAGTGCCACACAGAGAGCTTCGGATGTGGATACAACGGAAGCTGAGACTACCGTTTTGTTCACATCGGAAGAAACGACGACGTTAAGCGTGCCGGAAGAAGCGAGTGTAGAAGCGCAGGAGAGTATGATCATGACGAACACAGCACAGACGGAACCGATCACTACAAGTACAGCTGCCCCTACCACACCCCAACTTGAGCTATCTACTGCTGAAGAAAGCACAACGAAGGACAGCTCTACCTCAG…	Donor	Donor
F_right	F_right_2	zpg7280	15.36	CAACTTGAAAAAGTGGCACCGAGTCGGTGCTTTTTTTTACGCGTGGGTCCCATGGGTGAGGTGGAGTACGCGCCCGGGGAGCCCAAAGGTTACCCCAGTTGGGGGGCGCGCCCAACTTTGTATAGAAAAGTTGGGTGAGTGAGGAGGAGGGTGGTAGTGCCACACAGAGAGCTTCGGATGTGGATACAACGGAAGCTGAGACTACCGTATTGTTCACATCGGAAGAAACGACGACGTTAAGCGTGCCGGAAGAAGCGAGTGTAGAAGCGCAGGAGAGTATGATCATGACGAACACAGCACAGACGGAACCGATCACTACTACTACAAGTACAGTTGCCACTACCACACCTCAGCTTGAGCTATCTACTGCTGAAGAAAGCACAACGGAGGACAGCTCTA…	Recipient	Recipient + 0-71 bp donor
F_right	F_right_3	zpg7280	5.34	CAACTTGAAAAAGTGGCACCGAGTCGGTGCTTTTTTTTACGCGTGGGTCCCATGGGTGAGGTGGAGTACGCGCCCGGGGAGCCCAAAGGTTACCCCAGTTGGGGGGCGCGCCCAACTTTGTATAGAAAAGTTGGGTGAGTGAGGAGGAGGGTGGTAGTGCCACACAGAGAGCTTCGGATGTGGATACAACGGAAGCTGAGACTACCGTTTTGTTCACATCGGAAGAAACGACGACGTTAAGCGTGCCGGAAGAAGCGAGTGTAGAAGCGCAGGAGAGTATGATCATGACGAACACAGCACAGACGGAACCGATCACTACTACTACAAGTACAGTTGCCACTACCACACCTCAGCTTGAGCTATCTACTGCTGAAGAAAGCACAACGGAGGACAGCTCTA…	Minor allele	Recipient + 72-177 bp donor
F_right	F_right_4	zpg7280	2.95	CAACTTGAAAAAGTGGCACCGAGTCGGTGCTTTTTTTTACGCGTGGGTCCCATGGGTGAGGTGGAGTACGCGCCCGGGGAGCCCAAAGGTTACCCCAGTTGGGGGGCGCGCCCAACTTTGTATAGAAAAGTTGGGTGAGTGAGGAGGAGGGTGGTAGTGCCACACAGAGAGCTTCGGATGTGGATACAACGGAAGCTGAGACTACCGTTTTGTTCACATCGGAAGAAACGACGACGTTAAGCGTGCCGGAAGAAGCGAGTGTAGAAGCGCAGGAGAGTATGATCATGACGAACACAGCACAGACGGAACCGATCACTACAAGTACAGCTGCCCCTACCACACCCCAACTTGAGCTATCTACTGCTGAAGAAAGCACAACGAAGGACAGCTCTACCTCAG…	Minor allele	Donor
F_right	F_right_5	zpg7280	2.39	CAACTTGAAAAAGTGGCACCGAGTCGGTGCTTTTTTTTACGCGTGGGTCCCATGGGTGAGGTGGAGTACGCGCCCGGGGAGCCCAAAGGTTACCCCAGTTGGGGGGCGCGCCCAACTTTGTATAGAAAAGTTGGGTGAGTGAGGAGGAGGGTGGTAGTGCCACACAGAGAGCTTCGGATGTGGATACAACGGAAGCTGAGACTACCGTATTGTTCACATCGGAAGAAACGACGACGTTAAGCGTGCCGGAAGAAGCGAGTGTAGAAGCGCAGGAGAGTATGATCATGACGAACACAGCACAGACGGAACCGATCACTACAAGTACAGCTGCCCCTACCACACCCCAACTTGAGCTATCTACTGCTGAAGAAAGCACAACGAAGGACAGCTCTACCTCAG…	Minor allele	Donor
F_right	F_right_6	zpg7280	1.88	CAACTTGAAAAAGTGGCACCGAGTCGGTGCTTTTTTTTACGCGTGGGTCCCATGGGTGAGGTGGAGTACGCGCCCGGGGAGCCCAAAGGTTACCCCAGTTGGGGGGCGCGCCCAACTTTGTATAGAAAAGTTGGGTGAGTGAGGAGGAGGGTGGTAGTGCCACACAGAGAGCTTCGGATGTGGATACAACGGAAGCTGAGACTACCGTTTTGTTCACATCGGAAGAAACGACGACGTTAAGCGTGCCGGAAGAAGCGAGTGTAGAAGCGCAGGAGAGTATGATCATGACGAACACAGCACAGACGGAACCGATCACTACAAGTACAGCTGCCCCTACCACACCCCAACTTGAGCTATCTACTGCTGAAGAAAGCACAACGAAGGACAGCTCTACCTCAG…	Minor allele	Donor
F_right	F_right_7	zpg7280	1.6	CAACTTGAAAAAGTGGCACCGAGTCGGTGCTTTTTTTTACGCGTGGGTCCCATGGGTGAGGTGGAGTACGCGCCCGGGGAGCCCAAAGGTTACCCCAGTTGGGGGGCGCGCCCAACTTTGTATAGAAAAGTTGGGTGAGTGAGGAGGAGGGTGGTAGTGCCACACAGAGAGCTTCGGATGTGGATACAACGGAAGCTGAGACTACCGTATTGTTCACATCGGAAGAAACGACGACGTTAAGCGTGCCGGAAGAAGCGAGTGTAGAAGCGCAGGAGAGTATGATCATGACGAACACAGCACAGACGGAACCGATCACTACTACTACAAGTACAGTTGCCACTACCACACCTCAGCTTGAGCTATCTACTGCTGAAGAAAGCACAACGGAGGACAGCTCTA…	Minor allele	Recipient + 0-71 bp donor
F_right	F_right_8	zpg7280	0.9	CAACTTGAAAAAGTGGCACCGAGTCGGTGCTTTTTTTTACGCGTGGGTCCCATGGGTGAGGTGGAGTACGCGCCCGGGGAGCCCAAAGGTTACCCCAGTTGGGGGGCGCGCCCAACTTTGTATAGAAAAGTTGGGTGAGTGAGGAGGAGGGTGGTAGTGCCACACAGAGAGCTTCGGATGTGGATACAACGGAAGCTGAGACTACCGTATTGTTCACATCGGAAGAAACGACGACGTTAAGCGTGCCGGAAGAAGCGAGTGTAGAAGCGCAGGAGAGTATGATCATGACGAACACAGCACAGACGGAACCGATCACTACTACTACAAGTACAGTTGCCACTACCACACCTCAGCTTGAGCTATCTACTGCTGAAGAAAGCACAACGGAGGACAGCTCTA…	Minor allele	Recipient + 0-71 bp donor
F_right	F_right_9	zpg7280	0.83	CAACTTGAAAAAGTGGCACCGAGTCGGTGCTTTTTTTTACGCGTGGGTCCCATGGGTGAGGTGGAGTACGCGCCCGGGGAGCCCAAAGGTTACCCCAGTTGGGGGGCGCGCCCAACTTTGTATAGAAAAGTTGGGTGAGTGAGGAGGAGGGTGGTAGTGCCACACAGAGAGCTTCGGATGTGGATACAACGGAAGCTGAGACTACCGTTTTGTTCACATCGGAAGAAACGACGACGTTAAGCGTGCCGGAAGAAGCGAGTGTAGAAGCGCAGGAGAGTATGATCATGACGAACACAGCACAGACGGAACCGATCACTACAAGTACAGCTGCCCCTACCACACCCCAACTTGAGCTATCTACTGCTGAAGAAAGCACAACGGAGGACAGCTCTACCTCAG…	Minor allele	Recipient + 216-249 bp donor
F_right	F_right_10	zpg7280	0.54	CAACTTGAAAAAGTGGCACCGAGTCGGTGCTTTTTTTTACGCGTGGGTCCCATGGGTGAGGTGGAGTACGCGCCCGGGGAGCCCAAAGGTTACCCCAGTTGGGGGGCGCGCCCAACTTTGTATAGAAAAGTTGGGTGAGTGAGGAGGAGGGTGGTAGTGCCACACAGAGAGCTTCGGATGTGGATACAACGGAAGCTGAGACTACCGTTTTGTTCACATCGGAAGAAACGACGACGTTAAGCGTGCCGGAAGAAGCGAGTGTAGAAGCGCAGGAGAGTATGATCATGACGAACACAGCACAGACGGAACCGATCACTACTACTACAAGTACAGTTGCCACTACCACACCTCAGCTTGAGCTATCTACTGCTGAAGAAAGCACAACGGAGGACAGCTCTA…	Minor allele	Recipient + 72-177 bp donor
F_right	F_right_11	zpg7280	0.52	CAACTTGAAAAAGTGGCACCGAGTCGGTGCTTTTTTTTACGCGTGGGTCCCATGGGTGAGGTGGAGTACGCGCCCGGGGAGCCCAAAGGTTACCCCAGTTGGGGGGCGCGCCCAACTTTGTATAGAAAAGTTGGGTGAGTGAGGAGGAGGGTGGTAGTGCCACACAGAGAGCTTCGGATGTGGATACAACGGAAGCTGAGACTACCGTTTTGTTCACATCGGAAGAAACGACGACGTTAAGCGTGCCGGAAGAAGCGAGTGTAGAAGCGCAGGAGAGTATGATCATGACGAACACAGCACAGACGGAACCGATCACTACAAGTACAGCTGCCCCTACCACACCCCAACTTGAGCTATCTACTGCTGAAGAAAGCACAACGAAGGACAGCTCTACCTCAG…	Minor allele	Recipient + 250-284 bp donor
F_right	F_right_12	zpg7280	0.51	CAACTTGAAAAAGTGGCACCGAGTCGGTGCTTTTTTTTACGCGTGGGTCCCATGGGTGAGGTGGAGTACGCGCCCGGGGAGCCCAAAGGTTACCCCAGTTGGGGGGCGCGCCCAACTTTGTATAGAAAAGTTGGGTGAGTGAGGAGGAGGGTGGTAGTGCCACACAGAGAGCTTCGGATGTGGATACAACGGAAGCTGAGACTACCGTATTGTTCACATCGGAAGAAACGACGACGTTAAGCGTGCCGGAAGAAGCGAGTGTAGAAGCGCAGGAGAGTATGATCATGACGAACACAGCACAGACGGAACCGATCACTACTACTACAAGTACAGTTGCCACTACCACACCTCAGCTTGAGCTATCTACTGCTGAAGAAAGCACAACGGAGGACAGCTCTA…	Artifact	Artifact
G_left	G_left_1	vas25958	38.58	GCGCACATTAAGCCGTACCCTTGCTGGGCCTATCAGGAGGAGGGCAATTGCAACTCGCTCCAATCCGTCATCGATCTGTACGTGGATGTGAAGGTACGTTGTGTTACCGTGGCCACCGTGCTTTTGCGGTAGGATGAAAACGTGCTAACGTGTCGTCTCTTTCCTTGCAGCGCATCGCGTGGGTGCTGGACTCGGGCATCACCAACTTCCTGGAGCAACCGATCAAGCGCTGCCCGCCGAAGGTGTATGCCTTCAACTTGAGCAACGACAAGACGGTCAAGACGATCGACCTGTCGGAGATTGTGAAATCCAGCTCAACTTTATTATACAAAGTTGTGGCGCGCCCCCCAACTGGGGTAACCTTTGGGCTCCCCGGGCGCGTACTCCACCTCACCCATG…	Donor	Donor
G_left	G_left_2	vas25958	6.27	GCGCACATTAAGCCGTACCCTTGCTGGGCCTATCAGGAGGAGGGCAATTGCAACTCGCTCCAATCCGTCATCGATCTGTACGTGGATGTGAAGGTACGTTGTGTTACCGGGGCCATTGGTTTTGCGGTAGGATGAAAACGTTGCTAACGTGTTGTCTCTTTCCTTGCAGCGCATCGCGTGGGTGCTGGACTCGGGCATTACCAACTTCCTGGAGCAACCGATTAAGCGCTGCCCGCCGAAGGTGTATGCCTTCAACTTGAGCAATGACAAGACGGTCAAGACGATCGATCTGTCGGAGATTGTGAAATCCAGCTCAACTTTATTATACAAAGTTGTGGCGCGCCCCCCAACTGGGGTAACCTTTGGGCTCCCCGGGCGCGTACTCCACCTCACCCATGG…	Recipient	Recipient + 0-47 bp donor
G_left	G_left_3	vas25958	2.96	GCGCACATTAAGCCGTACCCTTGCTGGGCCTATCAGGAGGAGGGCAATTGCAACTCGCTCCTATCCGTCATCGATCTGTACGTGGATGTGAAGGTACGTTGTGTTACCGTGGCCACCGTGCTTTTGCGGTAGGATGAAAACGTGCTAACGTGTCGTCTCTTTCCTTGCAGCGCATCGCGTGGGTGCTGGACTCGGGCATCACCAACTTCCTGGAGCAACCGATCAAGCGCTGCCCGCCGAAGGTGTATGCCTTCAACTTGAGCAACGACAAGACGGTCAAGACGATCGACCTGTCGGAGATTGTGAAATCCAGCTCAACTTTATTATACAAAGTTGTGGCGCGCCCCCCAACTGGGGTAACCTTTGGGCTCCCCGGGCGCGTACTCCACCTCACCCATG…	Minor allele	Donor
G_left	G_left_4	vas25958	1.6	GCGCACATTAAGCCGTACCCTTGCTGGGCCTATCAGGAGGAGGGCAATTGCAACTCGCTCCATTCCGTCATCGATCTGTACGTGGATGTGAAGGTACGTTGTGTTACCGTGGCCACCGTGCTTTTGCGGTAGGATGAAAACGTGCTAACGTGTCGTCTCTTTCCTTGCAGCGCATCGCGTGGGTGCTGGACTCGGGCATCACCAACTTCCTGGAGCAACCGATCAAGCGCTGCCCGCCGAAGGTGTATGCCTTCAACTTGAGCAACGACAAGACGGTCAAGACGATCGACCTGTCGGAGATTGTGAAATCCAGCTCAACTTTATTATACAAAGTTGTGGCGCGCCCCCCAACTGGGGTAACCTTTGGGCTCCCCGGGCGCGTACTCCACCTCACCCATG…	Minor allele	Donor
G_left	G_left_5	vas25958	1.29	GCGCACATTAAGCCGTACCCTTGCTGGGCCTATCAGGAGGAGGGCAATTGCAACTCGCTCCAATCCGTCATCGATCTGTACGTGGATGTGAAGGTACGTTGTGTTACCGTGGCCACCGTGCTTTTGCGGTAGGATGAAAACGTGCTAACGTGTCGTCTCTTTCCTTGCAGCGCATCGCGTGGGTGCTGGACTCGGGCATCACCAACTTCCTGGAGCAACCGATCAAGCGCTGCCCGCCGAAGGTGTATGCCTTCAACTTGAGCAATGACAAGACGGTCAAGACGATCGATCTGTCGGAGATTGTGAAATCCAGCTCAACTTTATTATACAAAGTTGTGGCGCGCCCCCCAACTGGGGTAACCTTTGGGCTCCCCGGGCGCGTACTCCACCTCACCCATG…	Minor allele	Recipient + 72-113 bp donor
G_left	G_left_6	vas25958	0.89	GCGCACATTAAGCCGTACCCTTGCTGGGCCTATCAGGAGGAGGGCAATTGCAACTCGCTCCAATCCGTCATCGATCTGTACGTGGATGTGAAGGTACGTTGTGTTACCGGGGCCATTGGTTTTGCGGTAGGATGAAAACGTTGCTAACGTGTTGTCTCTTTCCTTGCAGCGCATCGCGTGGGTGCTGGACTCGGGCATTACCAACTTCCTGGAGCAACCGATTAAGCGCTGCCCGCCGAAGGTGTATGCCTTCAACTTGAGCAACGACAAGACGGTCAAGACGATCGACCTGTCGGAGATTGTGAAATCCAGCTCAACTTTATTATACAAAGTTGTGGCGCGCCCCCCAACTGGGGTAACCTTTGGGCTCCCCGGGCGCGTACTCCACCTCACCCATGG…	Artifact	Artifact
G_left	G_left_7	vas25958	0.87	GCGCACATTAAGCCGTACCCTTGCTGGGCCTATCAGGAGGAGGGCAATTGCAACTCGCTCCAATCCGTCATCGATCTGTACGTGGATGTGAAGGTACGTTGTGTTACCGGGGCCATTGGTTTTGCGGTAGGATGAAAACGTTGCTAACGTGTTGTCTCTTTCCTTGCAGCGCATCGCGTGGGTGCTGGACTCGGGCATCACCAACTTCCTGGAGCAACCGATCAAGCGCTGCCCGCCGAAGGTGTATGCCTTCAACTTGAGCAACGACAAGACGGTCAAGACGATCGACCTGTCGGAGATTGTGAAATCCAGCTCAACTTTATTATACAAAGTTGTGGCGCGCCCCCCAACTGGGGTAACCTTTGGGCTCCCCGGGCGCGTACTCCACCTCACCCATGG…	Artifact	Artifact
G_left	G_left_8	vas25958	0.68	GCGCACATTAAGCCGTACCCTTGCTGGGCCTATCAGGAGGAGGGCAATTGCAACTCGCTCCAATCCGTCATCGATCTGTACGTGGATGTGAAGGTACGTTGTGTTACCGTGGCCACCGTGCTTTTGCGGTAGGATGAAAACGTGCTAACGTGTCGTCTCTTTCCTTGCAGCGCATCGCGTGGGTGCTGGACTCGGGCATCACCAACTTCCTGGAGCAACCGATCAAGCGCTGCCCGCCGAAGGTGTATGCCTTCAACTTGAGCAACGACAAGACGGTCAAGACGATCGATCTGTCGGAGATTGTGAAATCCAGCTCAACTTTATTATACAAAGTTGTGGCGCGCCCCCCAACTGGGGTAACCTTTGGGCTCCCCGGGCGCGTACTCCACCTCACCCATG…	Minor allele	Recipient + 48-71 bp donor
G_left	G_left_9	vas25958	0.67	GCGCACATTAAGCCGTACCCTTGCTGGGCCTATCAGGAGGAGGGCAATTGCAACTCGCTCCAATCCGTCATCGATCTGTACGTGGATGTGAAGGTACGTTGTGTTACCGTGGCCACCGTGCTTTTGCGGTAGGATGAAAACGTGCTAACGTGTCGTCTCTTTCCTTGCAGCGCATCGCGTGGGTGCTGGACTCGGGCATTACCAACTTCCTGGAGCAACCGATTAAGCGCTGCCCGCCGAAGGTGTATGCCTTCAACTTGAGCAATGACAAGACGGTCAAGACGATCGATCTGTCGGAGATTGTGAAATCCAGCTCAACTTTATTATACAAAGTTGTGGCGCGCCCCCCAACTGGGGTAACCTTTGGGCTCCCCGGGCGCGTACTCCACCTCACCCATG…	Minor allele	Recipient + 138-183 bp donor
G_left	G_left_10	vas25958	0.57	GCGCACATTAAGCCGTACCCTTGCTGGGCCTATCAGGAGGAGGGCAATTGCAACTCGCTCCAATCCGTCATCGATCTGTACGTGGATGTGAAGGTACGTTGTGTTACCGGGGCCATTGGTTTTGCGGTAGGATGAAAACGTTGCTAACGTGTTGTCTCTTTCCTTGCAGCGCATCGCGTGGGTGCTGGACTCGGGCATTACCAACTTCCTGGAGCAACCGATCAAGCGCTGCCCGCCGAAGGTGTATGCCTTCAACTTGAGCAACGACAAGACGGTCAAGACGATCGACCTGTCGGAGATTGTGAAATCCAGCTCAACTTTATTATACAAAGTTGTGGCGCGCCCCCCAACTGGGGTAACCTTTGGGCTCCCCGGGCGCGTACTCCACCTCACCCATGG…	Artifact	Artifact
G_right	G_right_1	vas25958	28.59	CAATGTATCTTTCCGGAGCGATCGCATGGGTGAGGTGGAGTACGCGCCCGGGGAGCCCAAAGGTTACCCCAGTTGGGGGGCGCGCCCAACTTTGTATAGAAAAGTTGGGTGCGCGGCTCCAGTATCTCGTCACTGATTACAACGAGCTCGGCCATCCGTTTGTGTAAGTATTGCGTTGGGTAAAACCTACAAAGTAAAATCACGTGCGTGAAGCTAACGATCTCCACGACTTGCAGTTACATTTCCGACGGCGATGGTGCAATCATTGTGCTGGACGTGAACAACAACAAGAGCTTCCGCGTGGTACTACCGCGTGCCATCTCGGCTGGCTGCGGCGATTCGGACGTGCTCTACCTGCTGCTCATCCCGAAACCGAAGGGCCAGAGCCTGGTGATCTTC…	Donor	Donor
G_right	G_right_2	vas25958	11.48	CAATGTATCTTTCCGGAGCGATCGCATGGGTGAGGTGGAGTACGCGCCCGGGGAGCCCAAAGGTTACCCCAGTTGGGGGGCGCGCCCAACTTTGTATAGAAAAGTTGGGTGCGCGGCTCCAGTATCTCGTCACTGATTACAACGAGCTCGGCCATCCGTTTGTGTAAGTATTGCGTTGGGTAAAACCTACAAAGTAAAATCACGTGCGTGAAGCTAACGATCTCCACGACTTGCAGTTACATTTCCGACGGCGATGGTGCAATCATTGTGCTGGACGTGAACAACAACAAGAGCTTCCGCGTGGTGCTACCGCGTGCCATCTCGGCTGGCTGCGGCGATTCAGATGTGCTTTACCTGCTGCTCATCCCGAAACCGAAGGGCCAGAGCCTGGTGATCTTC…	Recipient	Recipient + 0-177 bp donor
G_right	G_right_3	vas25958	7.59	CAATGTATCTTTCCGGAGCGATCGCATGGGTGAGGTGGAGTACGCGCCCGGGGAGCCCAAAGGTTACCCCAGTTGGGGGGCGCGCCCAACTTTGTATAGAAAAGTTGGGTGCGCGGCTCCAGTATCTCGTCACTGATTACAACGAGCTCGGCCATCCGTTTGTGTAAGTATTGCGTTGGGTAAAACCAACAAAGTAAAATCACGTGCGTGAAGCTAACGATCTCCACGACTTGCAGTTACATTTCCGACGGCGATGGTGCAATCATTGTGCTGGACGTGAACAACAACAAGAGCTTCCGCGTGGTACTACCGCGTGCCATCTCGGCTGGCTGCGGCGATTCGGACGTGCTCTACCTGCTGCTCATCCCGAAACCGAAGGGCCAGAGCCTGGTGATCTTC…	Minor allele	Donor
G_right	G_right_4	vas25958	3.11	CAATGTATCTTTCCGGAGCGATCGCATGGGTGAGGTGGAGTACGCGCCCGGGGAGCCCAAAGGTTACCCCAGTTGGGGGGCGCGCCCAACTTTGTATAGAAAAGTTGGGTGCGCGGCTCCAGTATCTCGTCACTGATTACAACGAGCTCGGCCATCCGTTTGTGTAAGTATTGCGTTGGGTAAAACCAACAAAGTAAAATCACGTGCGTGAAGCTAACGATCTCCACGACTTGCAGTTACATTTCCGACGGCGATGGTGCAATCATTGTGCTGGACGTGAACAACAACAAGAGCTTCCGCGTGGTGCTACCGCGTGCCATCTCGGCTGGCTGCGGCGATTCAGATGTGCTTTACCTGCTGCTCATCCCGAAACCGAAGGGCCAGAGCCTGGTGATCTTC…	Artifact	Artifact
G_right	G_right_5	vas25958	1.28	CAATGTATCTTTCCGGAGCGATCGCATGGGTGAGGTGGAGTACGCGCCCGGGGAGCCCAAAGGTTACCCCAGTTGGGGGGCGCGCCCAACTTTGTATAGAAAAGTTGGGTGCGCGGCTCCAGTATCTCGTCACTGATTACAACGAGCTCGGCCATCCGTTTGTGTAAGTATTGTGTTGGGTAAAGCCTGCAAAGTAAAATCACGTGCGTGATGCTAACGATCTCC-CAACTTGCAGCTACATTTCCGATGGCGATGGTGCAATCATTGTGCTGGACGTGAACAACAACAAGAGCTTCCGCGTGGTACTACCGCGTGCCATCTCGGCTGGCTGCGGCGATTCGGACGTGCTCTACCTGCTGCTCATCCCGAAACCGAAGGGCCAGAGCCTGGTGATCTTC…	Artifact	Artifact
G_right	G_right_6	vas25958	1.21	CAATGTATCTTTCCGGAGCGATCGCATGGGTGAGGTGGAGTACGCGCCCGGGGAGCCCAAAGGTTACCCCAGTTGGGGGGCGCGCCCAACTTTGTATAGAAAAGTTGGGTGCGCGGCTCCAGTATCTCGTCACTGATTACAACGAGCTCGGCCATCCGTTTGTGTAAGTATTGCGTTGGGAAAAACCTACAAAGTAAAATCACGTGCGTGAAGCTAACGATCTCCACGACTTGCAGTTACATTTCCGACGGCGATGGTGCAATCATTGTGCTGGACGTGAACAACAACAAGAGCTTCCGCGTGGTACTACCGCGTGCCATCTCGGCTGGCTGCGGCGATTCGGACGTGCTCTACCTGCTGCTCATCCCGAAACCGAAGGGCCAGAGCCTGGTGATCTTC…	Minor allele	Donor
G_right	G_right_7	vas25958	1.14	CAATGTATCTTTCCGGAGCGATCGCATGGGTGAGGTGGAGTACGCGCCCGGGGAGCCCAAAGGTTACCCCAGTTGGGGGGCGCGCCCAACTTTGTATAGAAAAGTTGGGTGCGCGGCTCCAGTATCTCGTCACTGATTACAACGAGCTCGGCCATCCGTTTGTGTAAGTATTGCGTTGGGTAAAACTAACAAAGTAAAATCACGTGCGTGAAGCTAACGATCTCCACGACTTGCAGTTACATTTCCGACGGCGATGGTGCAATCATTGTGCTGGACGTGAACAACAACAAGAGCTTCCGCGTGGTACTACCGCGTGCCATCTCGGCTGGCTGCGGCGATTCGGACGTGCTCTACCTGCTGCTCATCCCGAAACCGAAGGGCCAGAGCCTGGTGATCTTC…	Minor allele	Donor
G_right	G_right_8	vas25958	1.07	CAATGTATCTTTCCGGAGCGATCGCATGGGTGAGGTGGAGTACGCGCCCGGGGAGCCCAAAGGTTACCCCAGTTGGGGGGCGCGCCCAACTTTGTATAGAAAAGTTGGGTGCGCGGCTCCAGTATCTCGTCACTGATTACAACGAGCTCGGCCATCCGTTTGTGTAAGTATTGCGTTGGGTAAAACATACAAAGTAAAATCACGTGCGTGAAGCTAACGATCTCCACGACTTGCAGTTACATTTCCGACGGCGATGGTGCAATCATTGTGCTGGACGTGAACAACAACAAGAGCTTCCGCGTGGTACTACCGCGTGCCATCTCGGCTGGCTGCGGCGATTCGGACGTGCTCTACCTGCTGCTCATCCCGAAACCGAAGGGCCAGAGCCTGGTGATCTTC…	Minor allele	Donor
G_right	G_right_9	vas25958	1.02	CAATGTATCTTTCCGGAGCGATCACATGGGTGAGGTGGAGTACGCGCCCGGGGAGCCCAAAGGTTACCCCAGTTGGGGGGCGCGCCCAACTTTGTATAGAAAAGTTGGGTGCGCGGCTCCAGTATCTCGTCACTGATTACAACGAGCTCGGCCATCCGTTTGTGTAAGTATTGCGTTGGGTAAAACCTACAAAGTAAAATCACGTGCGTGAAGCTAACGATCTCCACGACTTGCAGTTACATTTCCGACGGCGATGGTGCAATCATTGTGCTGGACGTGAACAACAACAAGAGCTTCCGCGTGGTACTACCGCGTGCCATCTCGGCTGGCTGCGGCGATTCGGACGTGCTCTACCTGCTGCTCATCCCGAAACCGAAGGGCCAGAGCCTGGTGATCTTC…	Minor allele	Donor
G_right	G_right_10	vas25958	1	CAATGTATCTTTCCGGAGCGATCGCATGGGTGAGGTGGAGTACGCGCCCGGGGAGCCCAAAGGTTACCCCAGTTGGGGGGCGCGCCCAACTTTGTATAGAAAAGTTGGGTGCGCGGCTCCAGTATCTCGTCACTGATTACAACGAGCTCGGCCATCCGTTTGTGTAAGTATTGCGTTGGGTAAAACCTACAAAGTAAAATCACGTGCGTGAAGCTAACGATCTCCACGACTTGCAGTTACATTTCCGACGGCGATGGTGCAATCATTGTGCTGGACGTGAACAACAACAAGAGCTTCCGCGTGGTGCTACCGCGTGCCATCTCGGCTGGCTGCGGCGATTCGGACGTGCTCTACCTGCTGCTCATCCCGAAACCGAAGGGCCAGAGCCTGGTGATCTTC…	Artifact	Artifact
G_right	G_right_11	vas25958	0.97	CAATGTATCTTTCCGGAGCGATCGCATGGGTGAGGTGGAGTACGCGCCCGGGGAGCCCAAAGGTTACCCCAGTTGGGGGGCGCGCCCAACTTTGTATAGAAAAGTTGGGTGCGCGGCTCCAGTATCTCGTCACTGATTACAACGAGCTCGGCCATCCGTTTGTGTAAGTATTGCGTTGGGTAAAACTTACAAAGTAAAATCACGTGCGTGAAGCTAACGATCTCCACGACTTGCAGTTACATTTCCGACGGCGATGGTGCAATCATTGTGCTGGACGTGAACAACAACAAGAGCTTCCGCGTGGTACTACCGCGTGCCATCTCGGCTGGCTGCGGCGATTCGGACGTGCTCTACCTGCTGCTCATCCCGAAACCGAAGGGCCAGAGCCTGGTGATCTTC…	Minor allele	Donor
G_right	G_right_12	vas25958	0.95	CAATGTATCTTTCCGGAGCGATCGCATGGGTGAGGTGGAGTACGCGCCCGGGGAGCCCAAAGGTTACCCCAGTTGGGGGGCGCGCCCAACTTTGTATAGAAAAGTTGGGTGCGCGGCTCCAGTATCTCGTCACTGATTACAACGAGCTCGGCCATCCGTTTGTGTAAGTATTGCGTTGGGTAAAACCTACAAAGTAAAATCACGTGCGTGAAGCTAACGATCTCCACGACTTGCAGTTACATTTCCGACGGCGATGGTGCAATCATTGTGCTGGACGTGAACAACAACAAGAGCTTCCGCGTGGTACTACCGCGTGCCATCTCGGCTGGCTGCGGCGATTCAGATGTGCTTTACCTGCTGCTCATCCCGAAACCGAAGGGCCAGAGCCTGGTGATCTTC…	Minor allele	Recipient + 178-213 bp donor
G_right	G_right_13	vas25958	0.88	CAATGTATCTTTCCGGAGCGATCGCATGGGTGAGGTGGAGTACGCGCCCGGGGAGCCCAAAGGTTACCCCAGTTGGGGGGCGCGCCCAACTTTGTATAGAAAAGTTGGGTGCGCGGCTCCAGTATCTCGTCACTGATTACAACGAGCTCGGCCATCCGTTTGTGTAAGTATTGCGTTGGGTAAAACAAACAAAGTAAAATCACGTGCGTGAAGCTAACGATCTCCACGACTTGCAGTTACATTTCCGACGGCGATGGTGCAATCATTGTGCTGGACGTGAACAACAACAAGAGCTTCCGCGTGGTACTACCGCGTGCCATCTCGGCTGGCTGCGGCGATTCGGACGTGCTCTACCTGCTGCTCATCCCGAAACCGAAGGGCCAGAGCCTGGTGATCTTC…	Minor allele	Donor
G_right	G_right_14	vas25958	0.78	CAATGTATCTTTCCGGAGCGATCGCATGGGTGAGGTGGAGTACGCGCCCGGGGAGCCCAAAGGTTACCCCAGTTGGGGGGCGCGCCCAACTTTGTATAGAAAAGTTGGGTGCGCGGCTCCAGTATCTCGTCACTGATTACAACGAGCTCGGCCATCCGTTTGTGTAAGTATTGCGTTGGGTAAAAACTACAAAGTAAAATCACGTGCGTGAAGCTAACGATCTCCACGACTTGCAGTTACATTTCCGACGGCGATGGTGCAATCATTGTGCTGGACGTGAACAACAACAAGAGCTTCCGCGTGGTACTACCGCGTGCCATCTCGGCTGGCTGCGGCGATTCGGACGTGCTCTACCTGCTGCTCATCCCGAAACCGAAGGGCCAGAGCCTGGTGATCTTC…	Minor allele	Donor
G_right	G_right_15	vas25958	0.53	CAATGTATCTTTCCGGAGCGATCGCATGGGTGAGGTGGAGTACGCGCCCGGGGAGCCCAAAGGTTACCCCAGTTGGGGGGCGCGCCCAACTTTGTATAGAAAAGTTGGGTGCGCGGCTCCAGTATCTCGTCACTGATTACAACGAGCTCGGCCATCCGTTTGTGTAAGTATTGCGTTGGATAAAACCTACAAAGTAAAATCACGTGCGTGAAGCTAACGATCTCCACGACTTGCAGTTACATTTCCGACGGCGATGGTGCAATCATTGTGCTGGACGTGAACAACAACAAGAGCTTCCGCGTGGTACTACCGCGTGCCATCTCGGCTGGCTGCGGCGATTCGGACGTGCTCTACCTGCTGCTCATCCCGAAACCGAAGGGCCAGAGCCTGGTGATCTTC…	Minor allele	Donor
H_left	H_left_1	vas25958	24.07	GCGCACATTAAGCCGTACCCTTGCTGGGCCTATCAGGAGGAGGGCAATTGCAACTCGCTCCAATCCGTCATCGATCTGTACGTGGATGTGAAGGTACGTTGTGTTACCGTGGCCACCGTGCTTTTGCGGTAGGATGAAAACGTGCTAACGTGTCGTCTCTTTCCTTGCAGCGCATCGCGTGGGTGCTGGACTCGGGCATCACCAACTTCCTGGAGCAACCGATCAAGCGCTGCCCGCCGAAGGTGTATGCCTTCAACTTGAGCAACGACAAGACGGTCAAGACGATCGACCTGTCGGAGATTGTGAAATCCAGCTCAACTTTATTATACAAAGTTGTGGCGCGCCCCCCAACTGGGGTAACCTTTGGGCTCCCCGGGCGCGTACTCCACCTCACCCATG…	Donor	Donor
H_left	H_left_2	vas25958	10.57	GCGCACATTAAGCCGTACCCTTGCTGGGCCTATCAGGAGGAGGGCAATTGCAACTCGCTCCAATCCGTCATCGATCTGTACGTGGATGTGAAGGTACGTTGTGTTACCGGGGCCATTGGTTTTGCGGTAGGATGAAAACGTTGCTAACGTGTTGTCTCTTTCCTTGCAGCGCATCGCGTGGGTGCTGGACTCGGGCATTACCAACTTCCTGGAGCAACCGATTAAGCGCTGCCCGCCGAAGGTGTATGCCTTCAACTTGAGCAATGACAAGACGGTCAAGACGATCGACCTGTCGGAGATTGTGAAATCCAGCTCAACTTTATTATACAAAGTTGTGGCGCGCCCCCCAACTGGGGTAACCTTTGGGCTCCCCGGGCGCGTACTCCACCTCACCCATGG…	Recipient	Recipient + 48-71 bp donor
H_left	H_left_3	vas25958	9.62	GCGCACATTAAGCCGTACCCTTGCTGGGCCTATCAGGAGGAGGGCAATTGCAACTCGCTCCAATCCGTCATCGATCTGTACGTGGATGTGAAGGTACGTTGTGTTACCGGGGCCATTGGTTTTGCGGTAGGATGAAAACGTTGCTAACGTGTTGTCTCTTTCCTTGCAGCGCATCGCGTGGGTGCTGGACTCGGGCATTACCAACTTCCTGGAGCAACCGATTAAGCGCTGCCCGCCGAAGGTGTATGCCTTCAACTTGAGCAATGACAAGACGGTCAAGACGATCGATCTGTCGGAGATTGTGAAATCCAGCTCAACTTTATTATACAAAGTTGTGGCGCGCCCCCCAACTGGGGTAACCTTTGGGCTCCCCGGGCGCGTACTCCACCTCACCCATGG…	Recipient	Recipient + 0-47 bp donor
H_left	H_left_4	vas25958	2.06	GCGCACATTAAGCCGTACCCTTGCTGGGCCTATCAGGAGGAGGGCAATTGCAACTCGCTCCAATCCGTCATCGATCTGTACGTGGATGTGAAGGTACGTTGTGTTACCGGGGCCATTGGTTTTGCGGTAGGATGAAAACGTTGCTAACGTGTTGTCTCTTTCCTTGCAGCGCATCGCGTGGGTGCTGGACTCGGGCATTACCAACTTCCTGGAGCAACCGATTAAGCGCTGCCCGCCGAAGGTGTATGCCTTCAACTTGAGCAACGACAAGACGGTCAAGACGATCGACCTGTCGGAGATTGTGAAATCCAGCTCAACTTTATTATACAAAGTTGTGGCGCGCCCCCCAACTGGGGTAACCTTTGGGCTCCCCGGGCGCGTACTCCACCTCACCCATGG…	Minor allele	Recipient + 72-113 bp donor
H_left	H_left_5	vas25958	1.75	GCGCACATTAAGCCGTACCCTTGCTGGGCCTATCAGGAGGAGGGCAATTGCAACTCGCTCCTATCCGTCATCGATCTGTACGTGGATGTGAAGGTACGTTGTGTTACCGTGGCCACCGTGCTTTTGCGGTAGGATGAAAACGTGCTAACGTGTCGTCTCTTTCCTTGCAGCGCATCGCGTGGGTGCTGGACTCGGGCATCACCAACTTCCTGGAGCAACCGATCAAGCGCTGCCCGCCGAAGGTGTATGCCTTCAACTTGAGCAACGACAAGACGGTCAAGACGATCGACCTGTCGGAGATTGTGAAATCCAGCTCAACTTTATTATACAAAGTTGTGGCGCGCCCCCCAACTGGGGTAACCTTTGGGCTCCCCGGGCGCGTACTCCACCTCACCCATG…	Minor allele	Donor
H_left	H_left_6	vas25958	1.71	GCGCACATTAAGCCGTACCCTTGCTGGGCCTATCAGGAGGAGGGCAATTGCAACTCGCTCCAATCCGTCATCGATCTGTACGTGGATGTGAAGGTACGTTGTGTTACCGGGGCCATTGGTTTTGCGGTAGGATGAAAACGTTGCTAACGTGTTGTCTCTTTCCTTGCAGCGCATCGCGTGGGTGCTGGACTCGGGCATCACCAACTTCCTGGAGCAACCGATCAAGCGCTGCCCGCCGAAGGTGTATGCCTTCAACTTGAGCAACGACAAGACGGTCAAGACGATCGACCTGTCGGAGATTGTGAAATCCAGCTCAACTTTATTATACAAAGTTGTGGCGCGCCCCCCAACTGGGGTAACCTTTGGGCTCCCCGGGCGCGTACTCCACCTCACCCATGG…	Minor allele	Recipient + 138-183 bp donor
H_left	H_left_7	vas25958	1.52	GCGCACATTAAGCCGTACCCTTGCTGGGCCTATCAGGAGGAGGGCAATTGCAACTCGCTCCAATCCGTCATCGATCTGTACGTGGATGTGAAGGTACGTTGTGTTACCGTGGCCACCGTGCTTTTGCGGTAGGATGAAAACGTGCTAACGTGTCGTCTCTTTCCTTGCAGCGCATCGCGTGGGTGCTGGACTCGGGCATCACCAACTTCCTGGAGCAACCGATCAAGCGCTGCCCGCCGAAGGTGTATGCCTTCAACTTGAGCAATGACAAGACGGTCAAGACGATCGACCTGTCGGAGATTGTGAAATCCAGCTCAACTTTATTATACAAAGTTGTGGCGCGCCCCCCAACTGGGGTAACCTTTGGGCTCCCCGGGCGCGTACTCCACCTCACCCATG…	Minor allele	Donor
H_left	H_left_8	vas25958	1.24	GCGCACATTAAGCCGTACCCTTGCTGGGCCTATCAGGAGGAGGGCAATTGCAACTCGCTCCAATCCGTCATCGATCTGTACGTGGATGTGAAGGTACGTTGTGTTACCGTGGCCACCGTGCTTTTGCGGTAGGATGAAAACGTGCTAACGTGTCGTCTCTTTCCTTGCAGCGCATCGCGTGGGTGCTGGACTCGGGCATCACCAACTTCCTGGAGCAACCGATCAAGCGCTGCCCGCCGAAGGTGTATGCCTTCAACTTGAGCAATGACAAGACGGTCAAGACGATCGATCTGTCGGAGATTGTGAAATCCAGCTCAACTTTATTATACAAAGTTGTGGCGCGCCCCCCAACTGGGGTAACCTTTGGGCTCCCCGGGCGCGTACTCCACCTCACCCATG…	Artifact	Artifact
H_left	H_left_9	vas25958	1.09	GCGCACATTAAGCCGTACCCTTGCTGGGCCTATCAGGAGGAGGGCAATTGCAACTCGCTCCAATCCGTCATCGATCTGTACGTGGATGTGAAGGTACGTTGTGTTACCGGGGCCATTGGTTTTGCGGTAGGATGAAAACGTTGCTAACGTGTTGTCTCTTTCCTTGCAGCGCATCGCGTGGGTGCTGGACTCGGGCATTACCAACTTCCTGGAGCAACCGATCAAGCGCTGCCCGCCGAAGGTGTATGCCTTCAACTTGAGCAACGACAAGACGGTCAAGACGATCGACCTGTCGGAGATTGTGAAATCCAGCTCAACTTTATTATACAAAGTTGTGGCGCGCCCCCCAACTGGGGTAACCTTTGGGCTCCCCGGGCGCGTACTCCACCTCACCCATGG…	Minor allele	Recipient + 114-137 bp donor
H_left	H_left_10	vas25958	1.01	GCGCACATTAAGCCGTACCCTTGCTGGGCCTATCAGGAGGAGGGCAATTGCAACTCGCTCCAATCCGTCATCGATCTGTACGTGGATGTGAAGGTACGTTGTGTTACCGGGGCCAT--TGGTTTTGCGGTAGGATGAAAACGTGCTAACGTGTCGTCTCTTTCCTTGCAGCGCATCGCGTGGGTGCTGGACTCGGGCATCACCAACTTCCTGGAGCAACCGATCAAGCGCTGCCCGCCGAAGGTGTATGCCTTCAACTTGAGCAACGACAAGACGGTCAAGACGATCGACCTGTCGGAGATTGTGAAATCCAGCTCAACTTTATTATACAAAGTTGTGGCGCGCCCCCCAACTGGGGTAACCTTTGGGCTCCCCGGGCGCGTACTCCACCTCACCCATG…	Minor allele	Recipient + 195-216 bp donor
H_left	H_left_11	vas25958	0.95	GCGCACATTAAGCCGTACCCTTGCTGGGCCTATCAGGAGGAGGGCAATTGCAACTCGCTCCATTCCGTCATCGATCTGTACGTGGATGTGAAGGTACGTTGTGTTACCGTGGCCACCGTGCTTTTGCGGTAGGATGAAAACGTGCTAACGTGTCGTCTCTTTCCTTGCAGCGCATCGCGTGGGTGCTGGACTCGGGCATCACCAACTTCCTGGAGCAACCGATCAAGCGCTGCCCGCCGAAGGTGTATGCCTTCAACTTGAGCAACGACAAGACGGTCAAGACGATCGACCTGTCGGAGATTGTGAAATCCAGCTCAACTTTATTATACAAAGTTGTGGCGCGCCCCCCAACTGGGGTAACCTTTGGGCTCCCCGGGCGCGTACTCCACCTCACCCATG…	Minor allele	Donor
H_left	H_left_12	vas25958	0.95	GCGCACATTAAGCCGTACCCTTGCTGGGCCTATCAGGAGGAGGGCAATTGCAACTCGCTCCAATCCGTCATCGATCTGTACGTGGATGTGAAGGTACGTTGTGTTACCGTGGCCACCGTGCTTTTGCGGTAGGATGAAAACGTGCTAACGTGTCGTCTCTTTCCTTGCAGCGCATCGCGTGGGTGCTGGACTCGGGCATTACCAACTTCCTGGAGCAACCGATTAAGCGCTGCCCGCCGAAGGTGTATGCCTTCAACTTGAGCAATGACAAGACGGTCAAGACGATCGACCTGTCGGAGATTGTGAAATCCAGCTCAACTTTATTATACAAAGTTGTGGCGCGCCCCCCAACTGGGGTAACCTTTGGGCTCCCCGGGCGCGTACTCCACCTCACCCATG…	Artifact	Artifact
H_left	H_left_13	vas25958	0.82	GCGCACATTAAGCCGTACCCTTGCTGGGCCTATCAGGAGGAGGGCAATTGCAACTCGCTCCAATCCGTCATCGATCTGTACGTGGATGTGAAGGTACGTTGTGTTACCGTGGCCACCGTGCTTTTGCGGTAGGATGAAAACGTGCTAACGTGTCGTCTCTTTCCTTGCAGCGCATCGCGTGGGTGCTGGACTCGGGCATTACCAACTTCCTGGAGCAACCGATTAAGCGCTGCCCGCCGAAGGTGTATGCCTTCAACTTGAGCAATGACAAGACGGTCAAGACGATCGATCTGTCGGAGATTGTGAAATCCAGCTCAACTTTATTATACAAAGTTGTGGCGCGCCCCCCAACTGGGGTAACCTTTGGGCTCCCCGGGCGCGTACTCCACCTCACCCATG…	Artifact	Artifact
H_left	H_left_14	vas25958	0.76	GCGCACATTAAGCCGTACCCTTGCTGGGCCTATCAGGAGGAGGGCAATTGCAACTCGCTCCTATCCGTCATCGATCTGTACGTGGATGTGAAGGTACGTTGTGTTACCGGGGCCATTGGTTTTGCGGTAGGATGAAAACGTTGCTAACGTGTTGTCTCTTTCCTTGCAGCGCATCGCGTGGGTGCTGGACTCGGGCATTACCAACTTCCTGGAGCAACCGATTAAGCGCTGCCCGCCGAAGGTGTATGCCTTCAACTTGAGCAATGACAAGACGGTCAAGACGATCGACCTGTCGGAGATTGTGAAATCCAGCTCAACTTTATTATACAAAGTTGTGGCGCGCCCCCCAACTGGGGTAACCTTTGGGCTCCCCGGGCGCGTACTCCACCTCACCCATGG…	Minor allele	Recipient + 48-71 bp donor
H_left	H_left_15	vas25958	0.74	GCGCACATTAAGCCGTACCCTTGCTGGGCCTATCAGGAGGAGGGCAATTGCAACTCGCTCCAATCCGTCATCGATCTGTACGTGGATGTGAAGGTACGTTGTGTTACCGTGGCCACCGTGCTTTTGCGGTAGGATGAAAACGTGCTAACGTGTCGTCTCTTTCCTTGCAGCGCATCGCGTGGGTGCTGGACTCGGGCATCACCAACTTCCTGGAGCAACCGATTAAGCGCTGCCCGCCGAAGGTGTATGCCTTCAACTTGAGCAATGACAAGACGGTCAAGACGATCGACCTGTCGGAGATTGTGAAATCCAGCTCAACTTTATTATACAAAGTTGTGGCGCGCCCCCCAACTGGGGTAACCTTTGGGCTCCCCGGGCGCGTACTCCACCTCACCCATG…	Artifact	Artifact
H_left	H_left_16	vas25958	0.72	GCGCACATTAAGCCGTACCCTTGCTGGGCCTATCAGGAGGAGGGCAATTGCAACTCGCTCCTATCCGTCATCGATCTGTACGTGGATGTGAAGGTACGTTGTGTTACCGGGGCCATTGGTTTTGCGGTAGGATGAAAACGTTGCTAACGTGTTGTCTCTTTCCTTGCAGCGCATCGCGTGGGTGCTGGACTCGGGCATTACCAACTTCCTGGAGCAACCGATTAAGCGCTGCCCGCCGAAGGTGTATGCCTTCAACTTGAGCAATGACAAGACGGTCAAGACGATCGATCTGTCGGAGATTGTGAAATCCAGCTCAACTTTATTATACAAAGTTGTGGCGCGCCCCCCAACTGGGGTAACCTTTGGGCTCCCCGGGCGCGTACTCCACCTCACCCATGG…	Minor allele	Recipient + 0-47 bp donor
H_left	H_left_17	vas25958	0.57	GCGCACATTAAGCCGTACCCTTGCTGGGCCTATCAGGAGGAGGGCAATTGCAACTCGCTCCAATCCGTCATCGATCTGTACGTGGATGTGAAGGTACGTTGTGTTACCGTGGCCACCGTGCTTTTGCGGTAGGATGAAAACGTGCTAACGTGTCGTCTCTTTCCTTGCAGCGCATCGCGTGGGTGCTGGACTCGGGCATCACCAACTTCCTGGAGCAACCGATCAAGCGCTGCCCGCCGAAGGTGTATGCCTTCAACTTGAGCAACGACAAGACGGTCAAGACGATCGATCTGTCGGAGATTGTGAAATCCAGCTCAACTTTATTATACAAAGTTGTGGCGCGCCCCCCAACTGGGGTAACCTTTGGGCTCCCCGGGCGCGTACTCCACCTCACCCATG…	Minor allele	Donor
H_left	H_left_18	vas25958	0.57	GCGCACATTAAGCCGTACCCTTGCTGGGCCTATCAGGAGGAGGGCAATTGCAACTCGCTCCAATCCGTCATCGATCTGTACGTGGATGTGAAGGTACGTTGTGTTACCGTGGCCACCGTGCTTTTGCGGTAGGATGAAAACGTGCTAACGTGTCGTCTCTTTCCTTGCAGCGCATCGCGTGGGTGCTGGACTCGGGCATCACCAACTTCCTGGAGCAACCGATTAAGCGCTGCCCGCCGAAGGTGTATGCCTTCAACTTGAGCAATGACAAGACGGTCAAGACGATCGATCTGTCGGAGATTGTGAAATCCAGCTCAACTTTATTATACAAAGTTGTGGCGCGCCCCCCAACTGGGGTAACCTTTGGGCTCCCCGGGCGCGTACTCCACCTCACCCATG…	Artifact	Artifact
H_right	H_right_1	vas25958	17.37	CAATGTATCTTTCCGGAGCGATCGCATGGGTGAGGTGGAGTACGCGCCCGGGGAGCCCAAAGGTTACCCCAGTTGGGGGGCGCGCCCAACTTTGTATAGAAAAGTTGGGTGCGCGGCTCCAGTATCTCGTCACTGATTACAACGAGCTCGGCCATCCGTTTGTGTAAGTATTGTGTTGGGTAAAGCCTGCAAAGTAAAATCACGTGCGTGATGCTAACGATCTCCCAACTTGCAGCTACATTTCCGATGGCGATGGTGCAATCATTGTGCTGGACGTGAACAACAACAAGAGCTTCCGCGTGGTACTACCGCGTGCCATCTCGGCTGGCTGCGGCGATTCGGACGTGCTCTACCTGCTGCTCATCCCGAAACCGAAGGGCCAGAGCCTGGTGATCTTCA…	Donor	Donor
H_right	H_right_2	vas25958	14.47	CAATGTATCTTTCCGGAGCGATCGCATGGGTGAGGTGGAGTACGCGCCCGGGGAGCCCAAAGGTTACCCCAGTTGGGGGGCGCGCCCAACTTTGTATAGAAAAGTTGGGTGCGCGGCTCCAGTATCTCGTCACTGATTACAACGAGCTCGGCCATCCGTTTGTGTAAGTATTGCGTTGGGTAAAACCTACAAAGTAAAATCACGTGCGTGAAGCTAACGATCTCCACGACTTGCAGTTACATTTCCGACGGCGATGGTGCAATCATTGTGCTGGACGTGAACAACAACAAGAGCTTCCGCGTGGTGCTACCGCGTGCCATCTCGGCTGGCTGCGGCGATTCAGATGTGCTTTACCTGCTGCTCATCCCGAAACCGAAGGGCCAGAGCCTGGTGATCTTC…	Recipient	Recipient + 0-45 bp donor
H_right	H_right_3	vas25958	3.53	CAATGTATCTTTCCGGAGCGATCGCATGGGTGAGGTGGAGTACGCGCCCGGGGAGCCCAAAGGTTACCCCAGTTGGGGGGCGCGCCCAACTTTGTATAGAAAAGTTGGGTGCGCGGCTCCAGTATCTCGTCACTGATTACAACGAGCTCGGCCATCCGTTTGTGTAAGTATTGCGTTGGGTAAAACCAACAAAGTAAAATCACGTGCGTGAAGCTAACGATCTCCACGACTTGCAGTTACATTTCCGACGGCGATGGTGCAATCATTGTGCTGGACGTGAACAACAACAAGAGCTTCCGCGTGGTGCTACCGCGTGCCATCTCGGCTGGCTGCGGCGATTCAGATGTGCTTTACCTGCTGCTCATCCCGAAACCGAAGGGCCAGAGCCTGGTGATCTTC…	Minor allele	Recipient + 0-45 bp donor
H_right	H_right_4	vas25958	3.06	CAATGTATCTTTCCGGAGCGATCGCATGGGTGAGGTGGAGTACGCGCCCGGGGAGCCCAAAGGTTACCCCAGTTGGGGGGCGCGCCCAACTTTGTATAGAAAAGTTGGGTGCGCGGCTCCAGTATCTCGTCACTGATTACAACGAGCTCGGCCATCCGTTTGTGTAAGTATTGTGTTGGGTAAAGCTTGCAAAGTAAAATCACGTGCGTGATGCTAACGATCTCCCAACTTGCAGCTACATTTCCGATGGCGATGGTGCAATCATTGTGCTGGACGTGAACAACAACAAGAGCTTCCGCGTGGTACTACCGCGTGCCATCTCGGCTGGCTGCGGCGATTCGGACGTGCTCTACCTGCTGCTCATCCCGAAACCGAAGGGCCAGAGCCTGGTGATCTTCA…	Minor allele	Donor
H_right	H_right_5	vas25958	3.01	CAATGTATCTTTCCGGAGCGATCGCATGGGTGAGGTGGAGTACGCGCCCGGGGAGCCCAAAGGTTACCCCAGTTGGGGGGCGCGCCCAACTTTGTATAGAAAAGTTGGGTGCGCGGCTCCAGTATCTCGTCACTGATTACAACGAGCTCGGCCATCCGTTTGTGTAAGTATTGTGTTGGGTAAAGCATGCAAAGTAAAATCACGTGCGTGATGCTAACGATCTCCCAACTTGCAGCTACATTTCCGATGGCGATGGTGCAATCATTGTGCTGGACGTGAACAACAACAAGAGCTTCCGCGTGGTGCTACCGCGTGCCATCTCGGCTGGCTGCGGCGATTCGGACGTGCTCTACCTGCTGCTCATCCCGAAACCGAAGGGCCAGAGCCTGGTGATCTTCA…	Artifact	Artifact
H_right	H_right_6	vas25958	1.92	CAATGTATCTTTCCGGAGCGATCGCATGGGTGAGGTGGAGTACGCGCCCGGGGAGCCCAAAGGTTACCCCAGTTGGGGGGCGCGCCCAACTTTGTATAGAAAAGTTGGGTGCGCGGCTCCAGTATCTCGTCACTGATTACAACGAGCTCGGCCATCCGTTTGTGTAAGTATTGTGTTGGGTAAAGCCTGCAAAGTAAAATCACGTGCGTGATGCTAACGATCTCCCAACTTGCAGCTACATTTCCGATGGCGATGGTGCAATCATTGTGCTGGACGTGAACAACAACAAGAGCTTCCGCGTGGTGCTACCGCGTGCCATCTCGGCTGGCTGCGGCGATTCAGATGTGCTTTACCTGCTGCTCATCCCGAAACCGAAGGGCCAGAGCCTGGTGATCTTCA…	Artifact	Artifact
H_right	H_right_7	vas25958	1.64	CAATGTATCTTTCCGGAGCGATCGCATGGGTGAGGTGGAGTACGCGCCCGGGGAGCCCAAAGGTTACCCCAGTTGGGGGGCGCGCCCAACTTTGTATAGAAAAGTTGGGTGCGCGGCTCCAGTATCTCGTCACTGATTACAACGAGCTCGGCCATCCGTTTGTGTAAGTATTGCGTTGGGTAAAACCTACAAAGTAAAATCACGTGCGTGAAGCTAACGATCTCCACGACTTGCAGTTACATTTCCGACGGCGATGGTGCAATCATTGTGCTGGACGTGAACAACAACAAGAGCTTCCGCGTGGTACTACCGCGTGCCATCTCGGCTGGCTGCGGCGATTCGGACGTGCTCTACCTGCTGCTCATCCCGAAACCGAAGGGCCAGAGCCTGGTGATCTTC…	Artifact	Artifact
H_right	H_right_8	vas25958	1.25	CAATGTATCTTTCCGGAGCGATCGCATGGGTGAGGTGGAGTACGCGCCCGGGGAGCCCAAAGGTTACCCCAGTTGGGGGGCGCGCCCAACTTTGTATAGAAAAGTTGGGTGCGCGGCTCCAGTATCTCGTCACTGATTACAACGAGCTCGGCCATCCGTTTGTGTAAGTATTGCGTTGGGTAAAACCTACAAAGTAAAATCACGTGCGTGAAGCTAACGATCTCCACGACTTGCAGTTACATTTCCGACGGCGATGGTGCAATCATTGTGCTGGACGTGAACAACAACAAGAGCTTCCGCGTGGTGCTACCGCGTGCCATCTCGGCTGGCTGCGGCGATTCGGACGTGCTCTACCTGCTGCTCATCCCGAAACCGAAGGGCCAGAGCCTGGTGATCTTC…	Artifact	Artifact
H_right	H_right_9	vas25958	1.03	CAATGTATCTTTCCGGAGCGATCGCATGGGTGAGGTGGAGTACGCGCCCGGGGAGCCCAAAGGTTACCCCAGTTGGGGGGCGCGCCCAACTTTGTATAGAAAAGTTGGGTGCGCGGCTCCAGTATCTCGTCACTGATTACAACGAGCTCGGCCATCCGTTTGTGTAAGTATTGTGTTGGGTAAAGCCTGCAAAGTAAAATCACGTGCGTGATGCTAACGATCTCCCAACTTGCAGCTACATTTCCGATGGCGATGGTGCAATCATTGTGCTGGACGTGAACAACAACAAGAGCTTCCGCGTGGTGCTACCGCGTGCCATCTCGGCTGGCTGCGGCGATTCGGACGTGCTCTACCTGCTGCTCATCCCGAAACCGAAGGGCCAGAGCCTGGTGATCTTCA…	Minor allele	Donor
H_right	H_right_10	vas25958	0.9	CAATGTATCTTTCCGGAGCGATCGCATGGGTGAGGTGGAGTACGCGCCCGGGGAGCCCAAAGGTTACCCCAGTTGGGGGGCGCGCCCAACTTTGTATAGAAAAGTTGGGTGCGCGGCTCCAGTATCTCGTCACTGATTACAACGAGCTCGGCCATCCGTTTGTGTAAGTATTGTGTTGGGTAAAGCATGCAAAGTAAAATCACGTGCGTGATGCTAACGATCTCCCAACTTGCAGCTACATTTCCGATGGCGATGGTGCAATCATTGTGCTGGACGTGAACAACAACAAGAGCTTCCGCGTGGTACTACCGCGTGCCATCTCGGCTGGCTGCGGCGATTCGGACGTGCTCTACCTGCTGCTCATCCCGAAACCGAAGGGCCAGAGCCTGGTGATCTTCA…	Minor allele	Donor
H_right	H_right_11	vas25958	0.84	CAATGTATCTTTCCGGAGCGATCACATGGGTGAGGTGGAGTACGCGCCCGGGGAGCCCAAAGGTTACCCCAGTTGGGGGGCGCGCCCAACTTTGTATAGAAAAGTTGGGTGCGCGGCTCCAGTATCTCGTCACTGATTACAACGAGCTCGGCCATCCGTTTGTGTAAGTATTGTGTTGGGTAAAGCCTGCAAAGTAAAATCACGTGCGTGATGCTAACGATCTCCCAACTTGCAGCTACATTTCCGATGGCGATGGTGCAATCATTGTGCTGGACGTGAACAACAACAAGAGCTTCCGCGTGGTACTACCGCGTGCCATCTCGGCTGGCTGCGGCGATTCGGACGTGCTCTACCTGCTGCTCATCCCGAAACCGAAGGGCCAGAGCCTGGTGATCTTCA…	Minor allele	Donor
H_right	H_right_12	vas25958	0.82	CAATGTATCTTTCCGGAGCGATCGCATGGGTGAGGTGGAGTACGCGCCCGGGGAGCCCAAAGGTTACCCCAGTTGGGGGGCGCGCCCAACTTTGTATAGAAAAGTTGGGTGCGCGGCTCCAGTATCTCGTCACTGATTACAACGAGCTCGGCCATCCGTTTGTGTAAGTATTGTGTTGGGTAAAGCCTGCAAAGTAAAATCACGTGCGTGATGCTAACGATCTCCCAACTTGCAGCTACATTTCCGATGGCGATGGTGCAATCATTGTGCTGGACGTGAACAACAACAAGAGCTTCCGCGTGGTACTACCGCGTGCCATCTCGGCTGGCTGCGGCGATTCAGATGTGCTTTACCTGCTGCTCATCCCGAAACCGAAGGGCCAGAGCCTGGTGATCTTCA…	Minor allele	Recipient + 177-212 bp donor
H_right	H_right_13	vas25958	0.7	CAATGTATCTTTCCGGAGCGATCGCATGGGTGAGGTGGAGTACGCGCCCGGGGAGCCCAAAGGTTACCCCAGTTGGGGGGCGCGCCCAACTTTGTATAGAAAAGTTGGGTGCGCGGCTCCAGTATCTCGTCACTGATTACAACGAGCTCGGCCATCCGTTTGTGTAAGTATTGTGTTGGGTAAAGCCTGCAAAGTAAAATCACGTGCGTGAAGCTAACGATCTCCACGACTTGCAGTTACATTTCCGACGGCGATGGTGCAATCATTGTGCTGGACGTGAACAACAACAAGAGCTTCCGCGTGGTGCTACCGCGTGCCATCTCGGCTGGCTGCGGCGATTCAGATGTGCTTTACCTGCTGCTCATCCCGAAACCGAAGGGCCAGAGCCTGGTGATCTTC…	Minor allele	Recipient + 61-83 bp donor
H_right	H_right_14	vas25958	0.56	CAATGTATCTTTCCGGAGCGATCGCATGGGTGAGGTGGAGTACGCGCCCGGGGAGCCCAAAGGTTACCCCAGTTGGGGGGCGCGCCCAACTTTGTATAGAAAAGTTGGGTGCGCGGCTCCAGTATCTCGTCACTGATTACAACGAGCTCGGCCATCCGTTTGTGTAAGTATTGTGTTGGGTAAAGCATGCAAAGTAAAATCACGTGCGTGATGCTAACGATCTCCCAACTTGCAGCTACATTTCCGATGGCGATGGTGCAATCATTGTGCTGGACGTGAACAACAACAAGAGCTTCCGCGTGGTGCTACCGCGTGCCATCTCGGCTGGCTGCGGCGATTCAGATGTGCTTTACCTGCTGCTCATCCCGAAACCGAAGGGCCAGAGCCTGGTGATCTTCA…	Artifact	Artifact
H_right	H_right_15	vas25958	0.56	CAATGTATCTTTCCGGAGCGATCGCATGGGTGAGGTGGAGTACGCGCCCGGGGAGCCCAAAGGTTACCCCAGTTGGGGGGCGCGCCCAACTTTGTATAGAAAAGTTGGGTGCGCGGCTCCAGTATCTCGTCACTGATTACAACGAGCTCGGCCATCCGTTTGTGTAAGTATTGCGTTGGGTAAAACCTACAAAGTAAAATCACGTGCGTGATGCTAACGATCTCCCAACTTGCAGCTACATTTCCGATGGCGATGGTGCAATCATTGTGCTGGACGTGAACAACAACAAGAGCTTCCGCGTGGTACTACCGCGTGCCATCTCGGCTGGCTGCGGCGATTCGGACGTGCTCTACCTGCTGCTCATCCCGAAACCGAAGGGCCAGAGCCTGGTGATCTTCA…	Artifact	Artifact
H_right	H_right_16	vas25958	0.56	CAATGTATCTTTCCGGAGCGATCGCATGGGTGAGGTGGAGTACGCGCCCGGGGAGCCCAAAGGTTACCCCAGTTGGGGGGCGCGCCCAACTTTGTATAGAAAAGTTGGGTGCGCGGCTCCAGTATCTCGTCACTGATTACAACGAGCTCGGCCATCCGTTTGTGTAAGTATTGTGTTGGGTAAAGCTTGCAAAGTAAAATCACGTGCGTGATGCTAACGATCTCCCAACTTGCAGCTACATTTCCGATGGCGATGGTGCAATCATTGTGCTGGACGTGAACAACAACAAGAGCTTCCGCGTGGTGCTACCGCGTGCCATCTCGGCTGGCTGCGGCGATTCGGACGTGCTCTACCTGCTGCTCATCCCGAAACCGAAGGGCCAGAGCCTGGTGATCTTCA…	Artifact	Artifact
H_right	H_right_17	vas25958	0.53	CAATGTATCTTTCCGGAGCGATCACATGGGTGAGGTGGAGTACGCGCCCGGGGAGCCCAAAGGTTACCCCAGTTGGGGGGCGCGCCCAACTTTGTATAGAAAAGTTGGGTGCGCGGCTCCAGTATCTCGTCACTGATTACAACGAGCTCGGCCATCCGTTTGTGTAAGTATTGCGTTGGGTAAAACCTACAAAGTAAAATCACGTGCGTGAAGCTAACGATCTCCACGACTTGCAGTTACATTTCCGACGGCGATGGTGCAATCATTGTGCTGGACGTGAACAACAACAAGAGCTTCCGCGTGGTGCTACCGCGTGCCATCTCGGCTGGCTGCGGCGATTCAGATGTGCTTTACCTGCTGCTCATCCCGAAACCGAAGGGCCAGAGCCTGGTGATCTTC…	Minor allele	Recipient + 0-45 bp donor
I_left	I_left_1	vas25958	54.28	GCGCACATTAAGCCGTACCCTTGCTGGGCCTATCAGGAGGAGGGCAATTGCAACTCGCTCCAATCCGTCATCGATCTGTACGTGGATGTGAAGGTACGTTGTGTTACCGTGGCCACCGTGCTTTTGCGGTAGGATGAAAACGTGCTAACGTGTCGTCTCTTTCCTTGCAGCGCATCGCGTGGGTGCTGGACTCGGGCATCACCAACTTCCTGGAGCAACCGATCAAGCGCTGCCCGCCGAAGGTGTATGCCTTCAACTTGAGCAACGACAAGACGGTCAAGACGATCGACCTGTCGGAGATTGTGAAATCCAGCTCAACTTTATTATACAAAGTTGTGGCGCGCCCCCCAACTGGGGTAACCTTTGGGCTCCCCGGGCGCGTACTCCACCTCACCCATG…	Donor/Recipient	Donor/Recipient
I_left	I_left_2	vas25958	4.05	GCGCACATTAAGCCGTACCCTTGCTGGGCCTATCAGGAGGAGGGCAATTGCAACTCGCTCCTATCCGTCATCGATCTGTACGTGGATGTGAAGGTACGTTGTGTTACCGTGGCCACCGTGCTTTTGCGGTAGGATGAAAACGTGCTAACGTGTCGTCTCTTTCCTTGCAGCGCATCGCGTGGGTGCTGGACTCGGGCATCACCAACTTCCTGGAGCAACCGATCAAGCGCTGCCCGCCGAAGGTGTATGCCTTCAACTTGAGCAACGACAAGACGGTCAAGACGATCGACCTGTCGGAGATTGTGAAATCCAGCTCAACTTTATTATACAAAGTTGTGGCGCGCCCCCCAACTGGGGTAACCTTTGGGCTCCCCGGGCGCGTACTCCACCTCACCCATG…	Minor allele	Donor/Recipient
I_left	I_left_3	vas25958	2.16	GCGCACATTAAGCCGTACCCTTGCTGGGCCTATCAGGAGGAGGGCAATTGCAACTCGCTCCATTCCGTCATCGATCTGTACGTGGATGTGAAGGTACGTTGTGTTACCGTGGCCACCGTGCTTTTGCGGTAGGATGAAAACGTGCTAACGTGTCGTCTCTTTCCTTGCAGCGCATCGCGTGGGTGCTGGACTCGGGCATCACCAACTTCCTGGAGCAACCGATCAAGCGCTGCCCGCCGAAGGTGTATGCCTTCAACTTGAGCAACGACAAGACGGTCAAGACGATCGACCTGTCGGAGATTGTGAAATCCAGCTCAACTTTATTATACAAAGTTGTGGCGCGCCCCCCAACTGGGGTAACCTTTGGGCTCCCCGGGCGCGTACTCCACCTCACCCATG…	Minor allele	Donor/Recipient
I_left	I_left_4	vas25958	0.52	GCG-ACATTAAGCCGTACCCTTGCTGGGCCTATCAGGAGGAGGGCAATTGCAACTCGCTCCAATCCGTCATCGATCTGTACGTGGATGTGAAGGTACGTTGTGTTACCGTGGCCACCGTGCTTTTGCGGTAGGATGAAAACGTGCTAACGTGTCGTCTCTTTCCTTGCAGCGCATCGCGTGGGTGCTGGACTCGGGCATCACCAACTTCCTGGAGCAACCGATCAAGCGCTGCCCGCCGAAGGTGTATGCCTTCAACTTGAGCAACGACAAGACGGTCAAGACGATCGACCTGTCGGAGATTGTGAAATCCAGCTCAACTTTATTATACAAAGTTGTGGCGCGCCCCCCAACTGGGGTAACCTTTGGGCTCCCCGGGCGCGTACTCCACCTCACCCATG…	Minor allele	Donor/Recipient
I_right	I_right_1	vas25958	53.06	CAATGTATCTTTCCGGAGCGATCGCATGGGTGAGGTGGAGTACGCGCCCGGGGAGCCCAAAGGTTACCCCAGTTGGGGGGCGCGCCCAACTTTGTATAGAAAAGTTGGGTGCGCGGCTCCAGTATCTCGTCACTGATTACAACGAGCTCGGCCATCCGTTTGTGTAAGTATTGTGTTGGGTAAAGCATGCAAAGTAAAATCACGTGCGTGATGCTAACGATCTCCCAACTTGCAGCTACATTTCCGATGGCGATGGTGCAATCATTGTGCTGGACGTGAACAACAACAAGAGCTTCCGCGTGGTGCTACCGCGTGCCATCTCGGCTGGCTGCGGCGATTCGGACGTGCTCTACCTGCTGCTCATCCCGAAACCGAAGGGCCAGAGCCTGGTGATCTTCA…	Donor/Recipient	Donor/Recipient
I_right	I_right_2	vas25958	7.04	CAATGTATCTTTCCGGAGCGATCGCATGGGTGAGGTGGAGTACGCGCCCGGGGAGCCCAAAGGTTACCCCAGTTGGGGGGCGCGCCCAACTTTGTATAGAAAAGTTGGGTGCGCGGCTCCAGTATCTCGTCACTGATTACAACGAGCTCGGCCATCCGTTTGTGTAAGTATTGTGTTGGGTAAAGCTTGCAAAGTAAAATCACGTGCGTGATGCTAACGATCTCCCAACTTGCAGCTACATTTCCGATGGCGATGGTGCAATCATTGTGCTGGACGTGAACAACAACAAGAGCTTCCGCGTGGTGCTACCGCGTGCCATCTCGGCTGGCTGCGGCGATTCGGACGTGCTCTACCTGCTGCTCATCCCGAAACCGAAGGGCCAGAGCCTGGTGATCTTCA…	Minor allele	Donor/Recipient
I_right	I_right_3	vas25958	2.46	CAATGTATCTTTCCGGAGCGATCACATGGGTGAGGTGGAGTACGCGCCCGGGGAGCCCAAAGGTTACCCCAGTTGGGGGGCGCGCCCAACTTTGTATAGAAAAGTTGGGTGCGCGGCTCCAGTATCTCGTCACTGATTACAACGAGCTCGGCCATCCGTTTGTGTAAGTATTGTGTTGGGTAAAGCATGCAAAGTAAAATCACGTGCGTGATGCTAACGATCTCCCAACTTGCAGCTACATTTCCGATGGCGATGGTGCAATCATTGTGCTGGACGTGAACAACAACAAGAGCTTCCGCGTGGTGCTACCGCGTGCCATCTCGGCTGGCTGCGGCGATTCGGACGTGCTCTACCTGCTGCTCATCCCGAAACCGAAGGGCCAGAGCCTGGTGATCTTCA…	Minor allele	Donor/Recipient
I_right	I_right_4	vas25958	1.67	CAATGTATCTTTCCGGAGCGATCGCATGGGTGAGGTGGAGTACGCGCCCGGGGAGCCCAAAGGTTACCCCAGTTGGGGGGCGCGCCCAACTTTGTATAGAAAAGTTGGGTGCGCGGCTCCAGTATCTCGTCACTGATTACAACGAGCTCGGCCATCCGTTTGTGTAAGTATTGTGTTGGGTAAAGATTGCAAAGTAAAATCACGTGCGTGATGCTAACGATCTCCCAACTTGCAGCTACATTTCCGATGGCGATGGTGCAATCATTGTGCTGGACGTGAACAACAACAAGAGCTTCCGCGTGGTGCTACCGCGTGCCATCTCGGCTGGCTGCGGCGATTCGGACGTGCTCTACCTGCTGCTCATCCCGAAACCGAAGGGCCAGAGCCTGGTGATCTTCA…	Minor allele	Donor/Recipient
I_right	I_right_5	vas25958	1.6	CAATGTATCTTTCCGGAGCGATCGCATGGGTGAGGTGGAGTACGCGCCCGGGGAGCCCAAAGGTTACCCCAGTTGGGGGGCGCGCCCAACTTTGTATAGAAAAGTTGGGTGCGCGGCTCCAGTATCTCGTCACTGATTACAACGAGCTCGGCCATCCGTTTGTGTAAGTATTGTGTTGGGTAAAGAATGCAAAGTAAAATCACGTGCGTGATGCTAACGATCTCCCAACTTGCAGCTACATTTCCGATGGCGATGGTGCAATCATTGTGCTGGACGTGAACAACAACAAGAGCTTCCGCGTGGTGCTACCGCGTGCCATCTCGGCTGGCTGCGGCGATTCGGACGTGCTCTACCTGCTGCTCATCCCGAAACCGAAGGGCCAGAGCCTGGTGATCTTCA…	Minor allele	Donor/Recipient
I_right	I_right_6	vas25958	0.84	CAATGTATCTTTCCGGAGCGATCGCATGGGTGAGGTGGAGTACGCGCCCGGGGAGCCCAAAGGTTACCCCAGTTGGGGGGCGCGCCCAACTTTGTATAGAAAAGTTGGGTGCGCGGCTCCAGTATCTCGTCACTGATTACAACGAGCTCGGCCATCCGTTTGTGTAAGTATTGTGTTGGGAAAAGCATGCAAAGTAAAATCACGTGCGTGATGCTAACGATCTCCCAACTTGCAGCTACATTTCCGATGGCGATGGTGCAATCATTGTGCTGGACGTGAACAACAACAAGAGCTTCCGCGTGGTGCTACCGCGTGCCATCTCGGCTGGCTGCGGCGATTCGGACGTGCTCTACCTGCTGCTCATCCCGAAACCGAAGGGCCAGAGCCTGGTGATCTTCA…	Minor allele	Donor/Recipient
I_right	I_right_7	vas25958	0.68	CAATGTATCTTTCCGGAGCGATCGCATGGGTGAGGTGGAGTACGCGCCCGGGGAGCCCAAAGGTTACCCCAGTTGGGGGGCGCGCCCAACTTTGTATAGAAAAGTTGGGTGCGCGGCTCCAGTATCTCGTCACTGATTACAACGAGCTCGGCCATCCGTTTGTGTAAGTATTGTGTTGGGTAAAACATGCAAAGTAAAATCACGTGCGTGATGCTAACGATCTCCCAACTTGCAGCTACATTTCCGATGGCGATGGTGCAATCATTGTGCTGGACGTGAACAACAACAAGAGCTTCCGCGTGGTGCTACCGCGTGCCATCTCGGCTGGCTGCGGCGATTCGGACGTGCTCTACCTGCTGCTCATCCCGAAACCGAAGGGCCAGAGCCTGGTGATCTTCA…	Minor allele	Donor/Recipient
I_right	I_right_8	vas25958	0.61	CAATGTATCTTTCCGGAGCGATCGCATGGGTGAGGTGGAGTACGCGCCCGGGGAGCCCAAAGGTTACCCCAGTTGGGGGGCGCGCCCAACTTTGTATAGAAAAGTTGGGTGCGCGGCTCCAGTATCTCGTCACTGATTACAACGAGCTCGGCCATCCGTTTGTGTAAGTATTGTGTTGAGTAAAGCATGCAAAGTAAAATCACGTGCGTGATGCTAACGATCTCCCAACTTGCAGCTACATTTCCGATGGCGATGGTGCAATCATTGTGCTGGACGTGAACAACAACAAGAGCTTCCGCGTGGTGCTACCGCGTGCCATCTCGGCTGGCTGCGGCGATTCGGACGTGCTCTACCTGCTGCTCATCCCGAAACCGAAGGGCCAGAGCCTGGTGATCTTCA…	Minor allele	Donor/Recipient
J_left	J_left_1	vas25958	57.43	GCGCACATTAAGCCGTACCCTTGCTGGGCCTATCAGGAGGAGGGCAATTGCAACTCGCTCCAATCCGTCATCGATCTGTACGTGGATGTGAAGGTACGTTGTGTTACCGTGGCCACCGTGCTTTTGCGGTAGGATGAAAACGTGCTAACGTGTCGTCTCTTTCCTTGCAGCGCATCGCGTGGGTGCTGGACTCGGGCATCACCAACTTCCTGGAGCAACCGATCAAGCGCTGCCCGCCGAAGGTGTATGCCTTCAACTTGAGCAACGACAAGACGGTCAAGACGATCGACCTGTCGGAGATTGTGAAATCCAGCTCAACTTTATTATACAAAGTTGTGGCGCGCCCCCCAACTGGGGTAACCTTTGGGCTCCCCGGGCGCGTACTCCACCTCACCCATG…	Donor/Recipient	Donor/Recipient
J_left	J_left_2	vas25958	4.32	GCGCACATTAAGCCGTACCCTTGCTGGGCCTATCAGGAGGAGGGCAATTGCAACTCGCTCCTATCCGTCATCGATCTGTACGTGGATGTGAAGGTACGTTGTGTTACCGTGGCCACCGTGCTTTTGCGGTAGGATGAAAACGTGCTAACGTGTCGTCTCTTTCCTTGCAGCGCATCGCGTGGGTGCTGGACTCGGGCATCACCAACTTCCTGGAGCAACCGATCAAGCGCTGCCCGCCGAAGGTGTATGCCTTCAACTTGAGCAACGACAAGACGGTCAAGACGATCGACCTGTCGGAGATTGTGAAATCCAGCTCAACTTTATTATACAAAGTTGTGGCGCGCCCCCCAACTGGGGTAACCTTTGGGCTCCCCGGGCGCGTACTCCACCTCACCCATG…	Minor allele	Donor/Recipient
J_left	J_left_3	vas25958	2.36	GCGCACATTAAGCCGTACCCTTGCTGGGCCTATCAGGAGGAGGGCAATTGCAACTCGCTCCATTCCGTCATCGATCTGTACGTGGATGTGAAGGTACGTTGTGTTACCGTGGCCACCGTGCTTTTGCGGTAGGATGAAAACGTGCTAACGTGTCGTCTCTTTCCTTGCAGCGCATCGCGTGGGTGCTGGACTCGGGCATCACCAACTTCCTGGAGCAACCGATCAAGCGCTGCCCGCCGAAGGTGTATGCCTTCAACTTGAGCAACGACAAGACGGTCAAGACGATCGACCTGTCGGAGATTGTGAAATCCAGCTCAACTTTATTATACAAAGTTGTGGCGCGCCCCCCAACTGGGGTAACCTTTGGGCTCCCCGGGCGCGTACTCCACCTCACCCATG…	Minor allele	Donor/Recipient
J_left	J_left_4	vas25958	0.52	GCG-ACATTAAGCCGTACCCTTGCTGGGCCTATCAGGAGGAGGGCAATTGCAACTCGCTCCAATCCGTCATCGATCTGTACGTGGATGTGAAGGTACGTTGTGTTACCGTGGCCACCGTGCTTTTGCGGTAGGATGAAAACGTGCTAACGTGTCGTCTCTTTCCTTGCAGCGCATCGCGTGGGTGCTGGACTCGGGCATCACCAACTTCCTGGAGCAACCGATCAAGCGCTGCCCGCCGAAGGTGTATGCCTTCAACTTGAGCAACGACAAGACGGTCAAGACGATCGACCTGTCGGAGATTGTGAAATCCAGCTCAACTTTATTATACAAAGTTGTGGCGCGCCCCCCAACTGGGGTAACCTTTGGGCTCCCCGGGCGCGTACTCCACCTCACCCATG…	Minor allele	Donor/Recipient
J_right	J_right_1	vas25958	35.07	CAATGTATCTTTCCGGAGCGATCGCATGGGTGAGGTGGAGTACGCGCCCGGGGAGCCCAAAGGTTACCCCAGTTGGGGGGCGCGCCCAACTTTGTATAGAAAAGTTGGGTGCGCGGCTCCAGTATCTCGTCACTGATTACAACGAGCTCGGCCATCCGTTTGTGTAAGTATTGTGTTGGGTAAAGCATGCAAAGTAAAATCACGTGCGTGATGCTAACGATCTCCCAACTTGCAGCTACATTTCCGATGGCGATGGTGCAATCATTGTGCTGGACGTGAACAACAACAAGAGCTTCCGCGTGGTGCTACCGCGTGCCATCTCGGCTGGCTGCGGCGATTCGGACGTGCTCTACCTGCTGCTCATCCCGAAACCGAAGGGCCAGAGCCTGGTGATCTTCA…	Donor	Donor
J_right	J_right_2	vas25958	15.99	CAATGTATCTTTCCGGAGCGATCGCATGGGTGAGGTGGAGTACGCGCCCGGGGAGCCCAAAGGTTACCCCAGTTGGGGGGCGCGCCCAACTTTGTATAGAAAAGTTGGGTGCGCGGCTCCAGTATCTCGTCACTGATTACAACGAGCTCGGCCATCCGTTTGTGTAAGTATTGTGTTGGGTAAAGCCTGCAAAGTAAAATCACGTGCGTGATGCTAACGATCTCCCAACTTGCAGCTACATTTCCGATGGCGATGGTGCAATCATTGTGCTGGACGTGAACAACAACAAGAGCTTCCGCGTGGTGCTACCGCGTGCCATCTCGGCTGGCTGCGGCGATTCGGACGTGCTCTACCTGCTGCTCATCCCGAAACCGAAGGGCCAGAGCCTGGTGATCTTCA…	Recipient	Recipient + 0-58 bp donor
J_right	J_right_3	vas25958	5.15	CAATGTATCTTTCCGGAGCGATCGCATGGGTGAGGTGGAGTACGCGCCCGGGGAGCCCAAAGGTTACCCCAGTTGGGGGGCGCGCCCAACTTTGTATAGAAAAGTTGGGTGCGCGGCTCCAGTATCTCGTCACTGATTACAACGAGCTCGGCCATCCGTTTGTGTAAGTATTGTGTTGGGTAAAGCTTGCAAAGTAAAATCACGTGCGTGATGCTAACGATCTCCCAACTTGCAGCTACATTTCCGATGGCGATGGTGCAATCATTGTGCTGGACGTGAACAACAACAAGAGCTTCCGCGTGGTGCTACCGCGTGCCATCTCGGCTGGCTGCGGCGATTCGGACGTGCTCTACCTGCTGCTCATCCCGAAACCGAAGGGCCAGAGCCTGGTGATCTTCA…	Artifact	Artifact
J_right	J_right_4	vas25958	1.53	CAATGTATCTTTCCGGAGCGATCACATGGGTGAGGTGGAGTACGCGCCCGGGGAGCCCAAAGGTTACCCCAGTTGGGGGGCGCGCCCAACTTTGTATAGAAAAGTTGGGTGCGCGGCTCCAGTATCTCGTCACTGATTACAACGAGCTCGGCCATCCGTTTGTGTAAGTATTGTGTTGGGTAAAGCATGCAAAGTAAAATCACGTGCGTGATGCTAACGATCTCCCAACTTGCAGCTACATTTCCGATGGCGATGGTGCAATCATTGTGCTGGACGTGAACAACAACAAGAGCTTCCGCGTGGTGCTACCGCGTGCCATCTCGGCTGGCTGCGGCGATTCGGACGTGCTCTACCTGCTGCTCATCCCGAAACCGAAGGGCCAGAGCCTGGTGATCTTCA…	Minor allele	Donor
J_right	J_right_5	vas25958	0.85	CAATGTATCTTTCCGGAGCGATCGCATGGGTGAGGTGGAGTACGCGCCCGGGGAGCCCAAAGGTTACCCCAGTTGGGGGGCGCGCCCAACTTTGTATAGAAAAGTTGGGTGCGCGGCTCCAGTATCTCGTCACTGATTACAACGAGCTCGGCCATCCGTTTGTGTAAGTATTGTGTTGGGTAAAGAATGCAAAGTAAAATCACGTGCGTGATGCTAACGATCTCCCAACTTGCAGCTACATTTCCGATGGCGATGGTGCAATCATTGTGCTGGACGTGAACAACAACAAGAGCTTCCGCGTGGTGCTACCGCGTGCCATCTCGGCTGGCTGCGGCGATTCGGACGTGCTCTACCTGCTGCTCATCCCGAAACCGAAGGGCCAGAGCCTGGTGATCTTCA…	Artifact	Artifact
J_right	J_right_6	vas25958	0.76	CAATGTATCTTTCCGGAGCGATCACATGGGTGAGGTGGAGTACGCGCCCGGGGAGCCCAAAGGTTACCCCAGTTGGGGGGCGCGCCCAACTTTGTATAGAAAAGTTGGGTGCGCGGCTCCAGTATCTCGTCACTGATTACAACGAGCTCGGCCATCCGTTTGTGTAAGTATTGTGTTGGGTAAAGCCTGCAAAGTAAAATCACGTGCGTGATGCTAACGATCTCCCAACTTGCAGCTACATTTCCGATGGCGATGGTGCAATCATTGTGCTGGACGTGAACAACAACAAGAGCTTCCGCGTGGTGCTACCGCGTGCCATCTCGGCTGGCTGCGGCGATTCGGACGTGCTCTACCTGCTGCTCATCCCGAAACCGAAGGGCCAGAGCCTGGTGATCTTCA…	Minor allele	Recipient + 0-58 bp donor
J_right	J_right_7	vas25958	0.64	CAATGTATCTTTCCGGAGCGATCGCATGGGTGAGGTGGAGTACGCGCCCGGGGAGCCCAAAGGTTACCCCAGTTGGGGGGCGCGCCCAACTTTGTATAGAAAAGTTGGGTGCGCGGCTCCAGTATCTCGTCACTGATTACAACGAGCTCGGCCATCCGTTTGTGTAAGTATTGTGTTGGGTAAAGATTGCAAAGTAAAATCACGTGCGTGATGCTAACGATCTCCCAACTTGCAGCTACATTTCCGATGGCGATGGTGCAATCATTGTGCTGGACGTGAACAACAACAAGAGCTTCCGCGTGGTGCTACCGCGTGCCATCTCGGCTGGCTGCGGCGATTCGGACGTGCTCTACCTGCTGCTCATCCCGAAACCGAAGGGCCAGAGCCTGGTGATCTTCA…	Artifact	Artifact
K_left	K_left_1	vas25958	22.92	GCGCACATTAAGCCGTACCCTTGCTGGGCCTATCAGGAGGAGGGCAATTGCAACTCGCTCCAATCCGTCATCGATCTGTACGTGGATGTGAAGGTACGTTGTGTTACCGGGGCCATTGGTTTTGCGGTAGGATGAAAACGTTGCTAACGTGTTGTCTCTTTCCTTGCAGCGCATCGCGTGGGTGCTGGACTCGGGCATTACCAACTTCCTGGAGCAACCGATTAAGCGCTGCCCGCCGAAGGTGTATGCCTTCAACTTGAGCAATGACAAGACGGTCAAGACGATCGATCTGTCGGAGATTGTGAAATCCAGCTCAACTTTATTATACAAAGTTGTGGCGCGCCCCCCAACTGGGGTAACCTTTGGGCTCCCCGGGCGCGTACTCCACCTCACCCATGG…	Donor	Donor
K_left	K_left_2	vas25958	19.82	GCGCACATTAAGCCGTACCCTTGCTGGGCCTATCAGGAGGAGGGCAATTGCAACTCGCTCCAATCCGTCATCGATCTGTACGTGGATGTGAAGGTACGTTGTGTTACCGTGGCCACCGTGCTTTTGCGGTAGGATGAAAACGTGCTAACGTGTCGTCTCTTTCCTTGCAGCGCATCGCGTGGGTGCTGGACTCGGGCATCACCAACTTCCTGGAGCAACCGATCAAGCGCTGCCCGCCGAAGGTGTATGCCTTCAACTTGAGCAACGACAAGACGGTCAAGACGATCGACCTGTCGGAGATTGTGAAATCCAGCTCAACTTTATTATACAAAGTTGTGGCGCGCCCCCCAACTGGGGTAACCTTTGGGCTCCCCGGGCGCGTACTCCACCTCACCCATG…	Recipient	Recipient + 0-47 bp donor
K_left	K_left_3	vas25958	2.33	GCGCACATTAAGCCGTACCCTTGCTGGGCCTATCAGGAGGAGGGCAATTGCAACTCGCTCCAATCCGTCATCGATCTGTACGTGGATGTGAAGGTACGTTGTGTTACCGTGGCCACCGTGCTTTTGCGGTAGGATGAAAACGTGCTAACGTGTCGTCTCTTTCCTTGCAGCGCATCGCGTGGGTGCTGGACTCGGGCATCACCAACTTCCTGGAGCAACCGATCAAGCGCTGCCCGCCGAAGGTGTATGCCTTCAACTTGAGCAATGACAAGACGGTCAAGACGATCGATCTGTCGGAGATTGTGAAATCCAGCTCAACTTTATTATACAAAGTTGTGGCGCGCCCCCCAACTGGGGTAACCTTTGGGCTCCCCGGGCGCGTACTCCACCTCACCCATG…	Minor allele	Recipient + 72-113 bp donor
K_left	K_left_4	vas25958	1.66	GCGCACATTAAGCCGTACCCTTGCTGGGCCTATCAGGAGGAGGGCAATTGCAACTCGCTCCTATCCGTCATCGATCTGTACGTGGATGTGAAGGTACGTTGTGTTACCGGGGCCATTGGTTTTGCGGTAGGATGAAAACGTTGCTAACGTGTTGTCTCTTTCCTTGCAGCGCATCGCGTGGGTGCTGGACTCGGGCATTACCAACTTCCTGGAGCAACCGATTAAGCGCTGCCCGCCGAAGGTGTATGCCTTCAACTTGAGCAATGACAAGACGGTCAAGACGATCGATCTGTCGGAGATTGTGAAATCCAGCTCAACTTTATTATACAAAGTTGTGGCGCGCCCCCCAACTGGGGTAACCTTTGGGCTCCCCGGGCGCGTACTCCACCTCACCCATGG…	Minor allele	Donor
K_left	K_left_5	vas25958	1.58	GCGCACATTAAGCCGTACCCTTGCTGGGCCTATCAGGAGGAGGGCAATTGCAACTCGCTCCAATCCGTCATCGATCTGTACGTGGATGTGAAGGTACGTTGTGTTACCGTGGCCACCGTGCTTTTGCGGTAGGATGAAAACGTGCTAACGTGTCGTCTCTTTCCTTGCAGCGCATCGCGTGGGTGCTGGACTCGGGCATTACCAACTTCCTGGAGCAACCGATTAAGCGCTGCCCGCCGAAGGTGTATGCCTTCAACTTGAGCAATGACAAGACGGTCAAGACGATCGATCTGTCGGAGATTGTGAAATCCAGCTCAACTTTATTATACAAAGTTGTGGCGCGCCCCCCAACTGGGGTAACCTTTGGGCTCCCCGGGCGCGTACTCCACCTCACCCATG…	Minor allele	Recipient + 138-183 bp donor
K_left	K_left_6	vas25958	1.57	GCGCACATTAAGCCGTACCCTTGCTGGGCCTATCAGGAGGAGGGCAATTGCAACTCGCTCCAATCCGTCATCGATCTGTACGTGGATGTGAAGGTACGTTGTGTTACCGGGGCCATTGGTTTTGCGGTAGGATGAAAACGTTGCTAACGTGTTGTCTCTTTCCTTGCAGCGCATCGCGTGGGTGCTGGACTCGGGCATTACCAACTTCCTGGAGCAACCGATTAAGCGCTGCCCGCCGAAGGTGTATGCCTTCAACTTGAGCAACGACAAGACGGTCAAGACGATCGACCTGTCGGAGATTGTGAAATCCAGCTCAACTTTATTATACAAAGTTGTGGCGCGCCCCCCAACTGGGGTAACCTTTGGGCTCCCCGGGCGCGTACTCCACCTCACCCATGG…	Artifact	Artifact
K_left	K_left_7	vas25958	1.51	GCGCACATTAAGCCGTACCCTTGCTGGGCCTATCAGGAGGAGGGCAATTGCAACTCGCTCCAATCCGTCATCGATCTGTACGTGGATGTGAAGGTACGTTGTGTTACCGGGGCCATTGGTTTTGCGGTAGGATGAAAACGTTGCTAACGTGTTGTCTCTTTCCTTGCAGCGCATCGCGTGGGTGCTGGACTCGGGCATCACCAACTTCCTGGAGCAACCGATCAAGCGCTGCCCGCCGAAGGTGTATGCCTTCAACTTGAGCAACGACAAGACGGTCAAGACGATCGACCTGTCGGAGATTGTGAAATCCAGCTCAACTTTATTATACAAAGTTGTGGCGCGCCCCCCAACTGGGGTAACCTTTGGGCTCCCCGGGCGCGTACTCCACCTCACCCATGG…	Artifact	Artifact
K_left	K_left_8	vas25958	1.47	GCGCACATTAAGCCGTACCCTTGCTGGGCCTATCAGGAGGAGGGCAATTGCAACTCGCTCCTATCCGTCATCGATCTGTACGTGGATGTGAAGGTACGTTGTGTTACCGTGGCCACCGTGCTTTTGCGGTAGGATGAAAACGTGCTAACGTGTCGTCTCTTTCCTTGCAGCGCATCGCGTGGGTGCTGGACTCGGGCATCACCAACTTCCTGGAGCAACCGATCAAGCGCTGCCCGCCGAAGGTGTATGCCTTCAACTTGAGCAACGACAAGACGGTCAAGACGATCGACCTGTCGGAGATTGTGAAATCCAGCTCAACTTTATTATACAAAGTTGTGGCGCGCCCCCCAACTGGGGTAACCTTTGGGCTCCCCGGGCGCGTACTCCACCTCACCCATG…	Minor allele	Recipient + 0-47 bp donor
K_left	K_left_9	vas25958	1.09	GCGCACATTAAGCCGTACCCTTGCTGGGCCTATCAGGAGGAGGGCAATTGCAACTCGCTCCAATCCGTCATCGATCTGTACGTGGATGTGAAGGTACGTTGTGTTACCGTGGCCACCGTGCTTTTGCGGTAGGATGAAAACGTGCTAACGTGTCGTCTCTTTCCTTGCAGCGCATCGCGTGGGTGCTGGACTCGGGCATCACCAACTTCCTGGAGCAACCGATTAAGCGCTGCCCGCCGAAGGTGTATGCCTTCAACTTGAGCAATGACAAGACGGTCAAGACGATCGATCTGTCGGAGATTGTGAAATCCAGCTCAACTTTATTATACAAAGTTGTGGCGCGCCCCCCAACTGGGGTAACCTTTGGGCTCCCCGGGCGCGTACTCCACCTCACCCATG…	Minor allele	Recipient + 114-137 bp donor
K_left	K_left_10	vas25958	1.08	GCGCACATTAAGCCGTACCCTTGCTGGGCCTATCAGGAGGAGGGCAATTGCAACTCGCTCCAATCCGTCATCGATCTGTACGTGGATGTGAAGGTACGTTGTGTTACCGTGGCCACCGTGCTTTTGCGGTAGGATGAAAACGTGCTAACGTGTCGTCTCTTTCCTTGCAGCGCATCGCGTGGGTGCTGGACTCGGGCATCACCAACTTCCTGGAGCAACCGATCAAGCGCTGCCCGCCGAAGGTGTATGCCTTCAACTTGAGCAACGACAAGACGGTCAAGACGATCGATCTGTCGGAGATTGTGAAATCCAGCTCAACTTTATTATACAAAGTTGTGGCGCGCCCCCCAACTGGGGTAACCTTTGGGCTCCCCGGGCGCGTACTCCACCTCACCCATG…	Minor allele	Recipient + 48-71 bp donor
K_left	K_left_11	vas25958	0.96	GCGCACATTAAGCCGTACCCTTGCTGGGCCTATCAGGAGGAGGGCAATTGCAACTCGCTCCAATCCGTCATCGATCTGTACGTGGATGTGAAGGTACGTTGTGTTACCGGGGCCATTGGTTTTGCGGTAGGATGAAAACGTTGCTAACGTGTTGTCTCTTTCCTTGCAGCGCATCGCGTGGGTGCTGGACTCGGGCATTACCAACTTCCTGGAGCAACCGATTAAGCGCTGCCCGCCGAAGGTGTATGCCTTCAACTTGAGCAATGACAAGACGGTCAAGACGATCGACCTGTCGGAGATTGTGAAATCCAGCTCAACTTTATTATACAAAGTTGTGGCGCGCCCCCCAACTGGGGTAACCTTTGGGCTCCCCGGGCGCGTACTCCACCTCACCCATGG…	Minor allele	Donor
K_left	K_left_12	vas25958	0.93	GCGCACATTAAGCCGTACCCTTGCTGGGCCTATCAGGAGGAGGGCAATTGCAACTCGCTCCAATCCGTCATCGATCTGTACGTGGATGTGAAGGTACGTTGTGTTACCGGGGCCAT--TGGTTTTGCGGTAGGATGAAAACGTGCTAACGTGTCGTCTCTTTCCTTGCAGCGCATCGCGTGGGTGCTGGACTCGGGCATCACCAACTTCCTGGAGCAACCGATCAAGCGCTGCCCGCCGAAGGTGTATGCCTTCAACTTGAGCAACGACAAGACGGTCAAGACGATCGACCTGTCGGAGATTGTGAAATCCAGCTCAACTTTATTATACAAAGTTGTGGCGCGCCCCCCAACTGGGGTAACCTTTGGGCTCCCCGGGCGCGTACTCCACCTCACCCATG…	Artifact	Artifact
K_left	K_left_13	vas25958	0.93	GCGCACATTAAGCCGTACCCTTGCTGGGCCTATCAGGAGGAGGGCAATTGCAACTCGCTCCAATCCGTCATCGATCTGTACGTGGATGTGAAGGTACGTTGTGTTACCGGGGCCATTGGTTTTGCGGTAGGATGAAAACGTTGCTAACGTGTTGTCTCTTTCCTTGCAGCGCATCGCGTGGGTGCTGGACTCGGGCATTACCAACTTCCTGGAGCAACCGATCAAGCGCTGCCCGCCGAAGGTGTATGCCTTCAACTTGAGCAACGACAAGACGGTCAAGACGATCGACCTGTCGGAGATTGTGAAATCCAGCTCAACTTTATTATACAAAGTTGTGGCGCGCCCCCCAACTGGGGTAACCTTTGGGCTCCCCGGGCGCGTACTCCACCTCACCCATGG…	Artifact	Artifact
K_left	K_left_14	vas25958	0.9	GCGCACATTAAGCCGTACCCTTGCTGGGCCTATCAGGAGGAGGGCAATTGCAACTCGCTCCATTCCGTCATCGATCTGTACGTGGATGTGAAGGTACGTTGTGTTACCGGGGCCATTGGTTTTGCGGTAGGATGAAAACGTTGCTAACGTGTTGTCTCTTTCCTTGCAGCGCATCGCGTGGGTGCTGGACTCGGGCATTACCAACTTCCTGGAGCAACCGATTAAGCGCTGCCCGCCGAAGGTGTATGCCTTCAACTTGAGCAATGACAAGACGGTCAAGACGATCGATCTGTCGGAGATTGTGAAATCCAGCTCAACTTTATTATACAAAGTTGTGGCGCGCCCCCCAACTGGGGTAACCTTTGGGCTCCCCGGGCGCGTACTCCACCTCACCCATGG…	Minor allele	Donor
K_left	K_left_15	vas25958	0.79	GCGCACATTAAGCCGTACCCTTGCTGGGCCTATCAGGAGGAGGGCAATTGCAACTCGCTCCATTCCGTCATCGATCTGTACGTGGATGTGAAGGTACGTTGTGTTACCGTGGCCACCGTGCTTTTGCGGTAGGATGAAAACGTGCTAACGTGTCGTCTCTTTCCTTGCAGCGCATCGCGTGGGTGCTGGACTCGGGCATCACCAACTTCCTGGAGCAACCGATCAAGCGCTGCCCGCCGAAGGTGTATGCCTTCAACTTGAGCAACGACAAGACGGTCAAGACGATCGACCTGTCGGAGATTGTGAAATCCAGCTCAACTTTATTATACAAAGTTGTGGCGCGCCCCCCAACTGGGGTAACCTTTGGGCTCCCCGGGCGCGTACTCCACCTCACCCATG…	Minor allele	Recipient + 0-47 bp donor
K_left	K_left_16	vas25958	0.55	GCGCACATTAAGCCGTACCCTTGCTGGGCCTATCAGGAGGAGGGCAATTGCAACTCGCTCCAATCCGTCATCGATCTGTACGTGGATGTGAAGGTACGTTGTGTTACCGTGGCCACCGTGCTTTTGCGGTAGGATGAAAACGTTGCTAACGTGTTGTCTCTTTCCTTGCAGCGCATCGCGTGGGTGCTGGACTCGGGCATTACCAACTTCCTGGAGCAACCGATTAAGCGCTGCCCGCCGAAGGTGTATGCCTTCAACTTGAGCAATGACAAGACGGTCAAGACGATCGATCTGTCGGAGATTGTGAAATCCAGCTCAACTTTATTATACAAAGTTGTGGCGCGCCCCCCAACTGGGGTAACCTTTGGGCTCCCCGGGCGCGTACTCCACCTCACCCAT…	Artifact	Artifact
K_right	K_right_1	vas25958	18.93	CAATGTATCTTTCCGGAGCGATCGCATGGGTGAGGTGGAGTACGCGCCCGGGGAGCCCAAAGGTTACCCCAGTTGGGGGGCGCGCCCAACTTTGTATAGAAAAGTTGGGTGCGCGGCTCCAGTATCTCGTCACTGATTACAACGAGCTCGGCCATCCGTTTGTGTAAGTATTGCGTTGGGTAAAACCTACAAAGTAAAATCACGTGCGTGAAGCTAACGATCTCCACGACTTGCAGTTACATTTCCGACGGCGATGGTGCAATCATTGTGCTGGACGTGAACAACAACAAGAGCTTCCGCGTGGTGCTACCGCGTGCCATCTCGGCTGGCTGCGGCGATTCAGATGTGCTTTACCTGCTGCTCATCCCGAAACCGAAGGGCCAGAGCCTGGTGATCTTC…	Donor	Donor
K_right	K_right_2	vas25958	16.13	CAATGTATCTTTCCGGAGCGATCGCATGGGTGAGGTGGAGTACGCGCCCGGGGAGCCCAAAGGTTACCCCAGTTGGGGGGCGCGCCCAACTTTGTATAGAAAAGTTGGGTGCGCGGCTCCAGTATCTCGTCACTGATTACAACGAGCTCGGCCATCCGTTTGTGTAAGTATTGTGTTGGGTAAAGCATGCAAAGTAAAATCACGTGCGTGATGCTAACGATCTCCCAACTTGCAGCTACATTTCCGATGGCGATGGTGCAATCATTGTGCTGGACGTGAACAACAACAAGAGCTTCCGCGTGGTGCTACCGCGTGCCATCTCGGCTGGCTGCGGCGATTCGGACGTGCTCTACCTGCTGCTCATCCCGAAACCGAAGGGCCAGAGCCTGGTGATCTTCA…	Recipient	Recipient + 0-45 bp donor
K_right	K_right_3	vas25958	4.56	CAATGTATCTTTCCGGAGCGATCGCATGGGTGAGGTGGAGTACGCGCCCGGGGAGCCCAAAGGTTACCCCAGTTGGGGGGCGCGCCCAACTTTGTATAGAAAAGTTGGGTGCGCGGCTCCAGTATCTCGTCACTGATTACAACGAGCTCGGCCATCCGTTTGTGTAAGTATTGCGTTGGGTAAAACCAACAAAGTAAAATCACGTGCGTGAAGCTAACGATCTCCACGACTTGCAGTTACATTTCCGACGGCGATGGTGCAATCATTGTGCTGGACGTGAACAACAACAAGAGCTTCCGCGTGGTGCTACCGCGTGCCATCTCGGCTGGCTGCGGCGATTCAGATGTGCTTTACCTGCTGCTCATCCCGAAACCGAAGGGCCAGAGCCTGGTGATCTTC…	Minor allele	Donor
K_right	K_right_4	vas25958	4.37	CAATGTATCTTTCCGGAGCGATCGCATGGGTGAGGTGGAGTACGCGCCCGGGGAGCCCAAAGGTTACCCCAGTTGGGGGGCGCGCCCAACTTTGTATAGAAAAGTTGGGTGCGCGGCTCCAGTATCTCGTCACTGATTACAACGAGCTCGGCCATCCGTTTGTGTAAGTATTGTGTTGGGTAAAGCATGCAAAGTAAAATCACGTGCGTGATGCTAACGATCTCCCAACTTGCAGCTACATTTCCGATGGCGATGGTGCAATCATTGTGCTGGACGTGAACAACAACAAGAGCTTCCGCGTGGTGCTACCGCGTGCCATCTCGGCTGGCTGCGGCGATTCAGATGTGCTTTACCTGCTGCTCATCCCGAAACCGAAGGGCCAGAGCCTGGTGATCTTCA…	Artifact	Artifact
K_right	K_right_5	vas25958	3.03	CAATGTATCTTTCCGGAGCGATCGCATGGGTGAGGTGGAGTACGCGCCCGGGGAGCCCAAAGGTTACCCCAGTTGGGGGGCGCGCCCAACTTTGTATAGAAAAGTTGGGTGCGCGGCTCCAGTATCTCGTCACTGATTACAACGAGCTCGGCCATCCGTTTGTGTAAGTATTGCGTTGGGTAAAACCTACAAAGTAAAATCACGTGCGTGAAGCTAACGATCTCCACGACTTGCAGTTACATTTCCGACGGCGATGGTGCAATCATTGTGCTGGACGTGAACAACAACAAGAGCTTCCGCGTGGTGCTACCGCGTGCCATCTCGGCTGGCTGCGGCGATTCGGACGTGCTCTACCTGCTGCTCATCCCGAAACCGAAGGGCCAGAGCCTGGTGATCTTC…	Minor allele	Recipient + 121-213 bp donor
K_right	K_right_6	vas25958	1.88	CAATGTATCTTTCCGGAGCGATCGCATGGGTGAGGTGGAGTACGCGCCCGGGGAGCCCAAAGGTTACCCCAGTTGGGGGGCGCGCCCAACTTTGTATAGAAAAGTTGGGTGCGCGGCTCCAGTATCTCGTCACTGATTACAACGAGCTCGGCCATCCGTTTGTGTAAGTATTGTGTTGGGTAAAGCTTGCAAAGTAAAATCACGTGCGTGATGCTAACGATCTCCCAACTTGCAGCTACATTTCCGATGGCGATGGTGCAATCATTGTGCTGGACGTGAACAACAACAAGAGCTTCCGCGTGGTGCTACCGCGTGCCATCTCGGCTGGCTGCGGCGATTCGGACGTGCTCTACCTGCTGCTCATCCCGAAACCGAAGGGCCAGAGCCTGGTGATCTTCA…	Minor allele	Recipient + 0-45 bp donor
K_right	K_right_7	vas25958	0.94	CAATGTATCTTTCCGGAGCGATCGCATGGGTGAGGTGGAGTACGCGCCCGGGGAGCCCAAAGGTTACCCCAGTTGGGGGGCGCGCCCAACTTTGTATAGAAAAGTTGGGTGCGCGGCTCCAGTATCTCGTCACTGATTACAACGAGCTCGGCCATCCGTTTGTGTAAGTATTGTGTTGGGTAAAGCATGCAAAGTAAAATCACGTGCGTGAAGCTAACGATCTCCACGACTTGCAGTTACATTTCCGACGGCGATGGTGCAATCATTGTGCTGGACGTGAACAACAACAAGAGCTTCCGCGTGGTGCTACCGCGTGCCATCTCGGCTGGCTGCGGCGATTCAGATGTGCTTTACCTGCTGCTCATCCCGAAACCGAAGGGCCAGAGCCTGGTGATCTTC…	Artifact	Artifact
K_right	K_right_8	vas25958	0.76	CAATGTATCTTTCCGGAGCGATCACATGGGTGAGGTGGAGTACGCGCCCGGGGAGCCCAAAGGTTACCCCAGTTGGGGGGCGCGCCCAACTTTGTATAGAAAAGTTGGGTGCGCGGCTCCAGTATCTCGTCACTGATTACAACGAGCTCGGCCATCCGTTTGTGTAAGTATTGTGTTGGGTAAAGCATGCAAAGTAAAATCACGTGCGTGATGCTAACGATCTCCCAACTTGCAGCTACATTTCCGATGGCGATGGTGCAATCATTGTGCTGGACGTGAACAACAACAAGAGCTTCCGCGTGGTGCTACCGCGTGCCATCTCGGCTGGCTGCGGCGATTCGGACGTGCTCTACCTGCTGCTCATCCCGAAACCGAAGGGCCAGAGCCTGGTGATCTTCA…	Minor allele	Recipient + 0-45 bp donor
K_right	K_right_9	vas25958	0.74	CAATGTATCTTTCCGGAGCGATCGCATGGGTGAGGTGGAGTACGCGCCCGGGGAGCCCAAAGGTTACCCCAGTTGGGGGGCGCGCCCAACTTTGTATAGAAAAGTTGGGTGCGCGGCTCCAGTATCTCGTCACTGATTACAACGAGCTCGGCCATCCGTTTGTGTAAGTATTGCGTTGGGAAAAACCTACAAAGTAAAATCACGTGCGTGAAGCTAACGATCTCCACGACTTGCAGTTACATTTCCGACGGCGATGGTGCAATCATTGTGCTGGACGTGAACAACAACAAGAGCTTCCGCGTGGTGCTACCGCGTGCCATCTCGGCTGGCTGCGGCGATTCAGATGTGCTTTACCTGCTGCTCATCCCGAAACCGAAGGGCCAGAGCCTGGTGATCTTC…	Minor allele	Donor
K_right	K_right_10	vas25958	0.71	CAATGTATCTTTCCGGAGCGATCACATGGGTGAGGTGGAGTACGCGCCCGGGGAGCCCAAAGGTTACCCCAGTTGGGGGGCGCGCCCAACTTTGTATAGAAAAGTTGGGTGCGCGGCTCCAGTATCTCGTCACTGATTACAACGAGCTCGGCCATCCGTTTGTGTAAGTATTGCGTTGGGTAAAACCTACAAAGTAAAATCACGTGCGTGAAGCTAACGATCTCCACGACTTGCAGTTACATTTCCGACGGCGATGGTGCAATCATTGTGCTGGACGTGAACAACAACAAGAGCTTCCGCGTGGTGCTACCGCGTGCCATCTCGGCTGGCTGCGGCGATTCAGATGTGCTTTACCTGCTGCTCATCCCGAAACCGAAGGGCCAGAGCCTGGTGATCTTC…	Minor allele	Donor
K_right	K_right_11	vas25958	0.7	CAATGTATCTTTCCGGAGCGATCGCATGGGTGAGGTGGAGTACGCGCCCGGGGAGCCCAAAGGTTACCCCAGTTGGGGGGCGCGCCCAACTTTGTATAGAAAAGTTGGGTGCGCGGCTCCAGTATCTCGTCACTGATTACAACGAGCTCGGCCATCCGTTTGTGTAAGTATTGCGTTGGGTAAAACCAACAAAGTAAAATCACGTGCGTGAAGCTAACGATCTCCACGACTTGCAGTTACATTTCCGACGGCGATGGTGCAATCATTGTGCTGGACGTGAACAACAACAAGAGCTTCCGCGTGGTGCTACCGCGTGCCATCTCGGCTGGCTGCGGCGATTCGGACGTGCTCTACCTGCTGCTCATCCCGAAACCGAAGGGCCAGAGCCTGGTGATCTTC…	Artifact	Artifact
K_right	K_right_12	vas25958	0.64	CAATGTATCTTTCCGGAGCGATCGCATGGGTGAGGTGGAGTACGCGCCCGGGGAGCCCAAAGGTTACCCCAGTTGGGGGGCGCGCCCAACTTTGTATAGAAAAGTTGGGTGCGCGGCTCCAGTATCTCGTCACTGATTACAACGAGCTCGGCCATCCGTTTGTGTAAGTATTGCGTTGGGTAAAACATACAAAGTAAAATCACGTGCGTGAAGCTAACGATCTCCACGACTTGCAGTTACATTTCCGACGGCGATGGTGCAATCATTGTGCTGGACGTGAACAACAACAAGAGCTTCCGCGTGGTGCTACCGCGTGCCATCTCGGCTGGCTGCGGCGATTCAGATGTGCTTTACCTGCTGCTCATCCCGAAACCGAAGGGCCAGAGCCTGGTGATCTTC…	Minor allele	Donor
K_right	K_right_13	vas25958	0.61	CAATGTATCTTTCCGGAGCGATCGCATGGGTGAGGTGGAGTACGCGCCCGGGGAGCCCAAAGGTTACCCCAGTTGGGGGGCGCGCCCAACTTTGTATAGAAAAGTTGGGTGCGCGGCTCCAGTATCTCGTCACTGATTACAACGAGCTCGGCCATCCGTTTGTGTAAGTATTGCGTTGGGTAAAACTAACAAAGTAAAATCACGTGCGTGAAGCTAACGATCTCCACGACTTGCAGTTACATTTCCGACGGCGATGGTGCAATCATTGTGCTGGACGTGAACAACAACAAGAGCTTCCGCGTGGTGCTACCGCGTGCCATCTCGGCTGGCTGCGGCGATTCAGATGTGCTTTACCTGCTGCTCATCCCGAAACCGAAGGGCCAGAGCCTGGTGATCTTC…	Minor allele	Donor
K_right	K_right_14	vas25958	0.59	CAATGTATCTTTCCGGAGCGATCGCATGGGTGAGGTGGAGTACGCGCCCGGGGAGCCCAAAGGTTACCCCAGTTGGGGGGCGCGCCCAACTTTGTATAGAAAAGTTGGGTGCGCGGCTCCAGTATCTCGTCACTGATTACAACGAGCTCGGCCATCCGTTTGTGTAAGTATTGCGTTGGGTAAAACTTACAAAGTAAAATCACGTGCGTGAAGCTAACGATCTCCACGACTTGCAGTTACATTTCCGACGGCGATGGTGCAATCATTGTGCTGGACGTGAACAACAACAAGAGCTTCCGCGTGGTGCTACCGCGTGCCATCTCGGCTGGCTGCGGCGATTCAGATGTGCTTTACCTGCTGCTCATCCCGAAACCGAAGGGCCAGAGCCTGGTGATCTTC…	Minor allele	Donor
K_right	K_right_15	vas25958	0.57	CAATGTATCTTTCCGGAGCGATCGCATGGGTGAGGTGGAGTACGCGCCCGGGGAGCCCAAAGGTTACCCCAGTTGGGGGGCGCGCCCAACTTTGTATAGAAAAGTTGGGTGCGCGGCTCCAGTATCTCGTCACTGATTACAACGAGCTCGGCCATCCGTTTGTGTAAGTATTGCGTTGGGTAAAACCTACAAAGTAAAATCACGTGCGTGATGCTAACGATCTCCCAACTTGCAGCTACATTTCCGATGGCGATGGTGCAATCATTGTGCTGGACGTGAACAACAACAAGAGCTTCCGCGTGGTGCTACCGCGTGCCATCTCGGCTGGCTGCGGCGATTCGGACGTGCTCTACCTGCTGCTCATCCCGAAACCGAAGGGCCAGAGCCTGGTGATCTTCA…	Minor allele	Recipient + 61-83 bp donor
K_right	K_right_16	vas25958	0.54	CAATGTATCTTTCCGGAGCGATCGCATGGGTGAGGTGGAGTACGCGCCCGGGGAGCCCAAAGGTTACCCCAGTTGGGGGGCGCGCCCAACTTTGTATAGAAAAGTTGGGTGCGCGGCTCCAGTATCTCGTCACTGATTACAACGAGCTCGGCCATCCGTTTGTGTAAGTATTGTGTTGGGTAAAGCATGCAAAGTAAAATCACGTGCGTGATGCTAACGATCTCCCAACTTGCAGCTACATTTCCGACGGCGATGGTGCAATCATTGTGCTGGACGTGAACAACAACAAGAGCTTCCGCGTGGTGCTACCGCGTGCCATCTCGGCTGGCTGCGGCGATTCAGATGTGCTTTACCTGCTGCTCATCCCGAAACCGAAGGGCCAGAGCCTGGTGATCTTCA…	Artifact	Artifact
K_right	K_right_17	vas25958	0.52	CAATGTATCTTTCCGGAGCGATCGCATGGGTGAGGTGGAGTACGCGCCCGGGGAGCCCAAAGGTTACCCCAGTTGGGGGGCGCGCCCAACTTTGTATAGAAAAGTTGGGTGCGCGGCTCCAGTATCTCGTCACTGATTACAACGAGCTCGGCCATCCGTTTGTGTAAGTATTGTGTTGGGTAAAGCTTGCAAAGTAAAATCACGTGCGTGATGCTAACGATCTCCCAACTTGCAGCTACATTTCCGATGGCGATGGTGCAATCATTGTGCTGGACGTGAACAACAACAAGAGCTTCCGCGTGGTGCTACCGCGTGCCATCTCGGCTGGCTGCGGCGATTCAGATGTGCTTTACCTGCTGCTCATCCCGAAACCGAAGGGCCAGAGCCTGGTGATCTTCA…	Artifact	Artifact
L_left	L_left_8	vas25958	1.1	GCGCACATTAAGCCGTACCCTTGCTGGGCCTATCAGGAGGAGGGCAATTGCAACTCGCTCCAATCCGTCATCGATCTGTACGTGGATGTGAAGGTACGTTGTGTTACCGGGGCCATTGGTTTTGCGGTAGGATGAAAACGTTGCTAACGTGTTGTCTCTTTCCTTGCAGCGCATCGCGTGGGTGCTGGACTCGGGCATCACCAACTTCCTGGAGCAACCGATCAAGCGCTGCCCGCCGAAGGTGTATGCCTTCAACTTGAGCAACGACAAGACGGTCAAGACGATCGACCTGTCGGAGATTGTGAAATCCAGCTCAACTTTATTATACAAAGTTGTGGCGCGCCCCCCAACTGGGGTAACCTTTGGGCTCCCCGGGCGCGTACTCCACCTCACCCATGG…	Artifact	Artifact
L_left	L_left_10	vas25958	0.91	GCGCACATTAAGCCGTACCCTTGCTGGGCCTATCAGGAGGAGGGCAATTGCAACTCGCTCCAATCCGTCATCGATCTGTACGTGGATGTGAAGGTACGTTGT---GTTACCGTGGCCACCGTGCTTTTGCGGTAGGATGAAAACGTGCTAACGTGTCGTCTCTTTCCTTGCAGCGCATCGCGTGGGTGCTGGACTCGGGCATCACCAACTTCCTGGAGCAACCGATCAAGCGCTGCCCGCCGAAGGTGTATGCCTTCAACTTGAGCAACGACAAGACGGTCAAGACGATCGACCTGTCGGAGATTGTGAAATCCAGCTCAACTTTATTATACAAAGTTGTGGCGCGCCCCCCAACTGGGGTAACCTTTGGGCTCCCCGGGCGCGTACTCCACCTCACCC…	Artifact	Artifact
L_left	L_left_13	vas25958	0.72	GCGCACATTAAGCCGTACCCTTGCTGGGCCTATCAGGAGGAGGGCAATTGCAACTCGCTCCAATCCGTCATCGATCTGTACGTGGATGTGAAGGTACGTTGTGTTACCGGGGCCATTGGTTTTGCGGTAGGATGAAAACGTTGCTAACGTGTTGTCTCTTTCCTTGCAGCGCATCGCGTGGGTGCTGGACTCGGGCATTACCAACTTCCTGGAGCAACCGATCAAGCGCTGCCCGCCGAAGGTGTATGCCTTCAACTTGAGCAACGACAAGACGGTCAAGACGATCGACCTGTCGGAGATTGTGAAATCCAGCTCAACTTTATTATACAAAGTTGTGGCGCGCCCCCCAACTGGGGTAACCTTTGGGCTCCCCGGGCGCGTACTCCACCTCACCCATGG…	Artifact	Artifact
L_left	L_left_14	vas25958	0.71	GCGCACATTAAGCCGTACCCTTGCTGGGCCTATCAGGAGGAGGGCAATTGCAACTCGCTCCAATCCGTCATCGATCTGTACGTGGATGTGAAGGTACGTTGTGTTACCGGGGCCATTGGTTTTGCGGTAGGATGAAAACAT-GCTAACGTGTCGTCTCTTTCCTTGCAGCGCATCGCGTGGGTGCTGGACTCGGGCATCACCAACTTCCTGGAGCAACCGATCAAGCGCTGCCCGCCGAAGGTGTATGCCTTCAACTTGAGCAACGACAAGACGGTCAAGACGATCGACCTGTCGGAGATTGTGAAATCCAGCTCAACTTTATTATACAAAGTTGTGGCGCGCCCCCCAACTGGGGTAACCTTTGGGCTCCCCGGGCGCGTACTCCACCTCACCCATGG…	Artifact	Artifact
L_left	L_left_1	vas25958	21.97	GCGCACATTAAGCCGTACCCTTGCTGGGCCTATCAGGAGGAGGGCAATTGCAACTCGCTCCAATCCGTCATCGATCTGTACGTGGATGTGAAGGTACGTTGTGTTACCGGGGCCATTGGTTTTGCGGTAGGATGAAAACGTTGCTAACGTGTTGTCTCTTTCCTTGCAGCGCATCGCGTGGGTGCTGGACTCGGGCATTACCAACTTCCTGGAGCAACCGATTAAGCGCTGCCCGCCGAAGGTGTATGCCTTCAACTTGAGCAATGACAAGACGGTCAAGACGATCGACCTGTCGGAGATTGTGAAATCCAGCTCAACTTTATTATACAAAGTTGTGGCGCGCCCCCCAACTGGGGTAACCTTTGGGCTCCCCGGGCGCGTACTCCACCTCACCCATGG…	Donor	Donor
L_left	L_left_4	vas25958	1.64	GCGCACATTAAGCCGTACCCTTGCTGGGCCTATCAGGAGGAGGGCAATTGCAACTCGCTCCTATCCGTCATCGATCTGTACGTGGATGTGAAGGTACGTTGTGTTACCGGGGCCATTGGTTTTGCGGTAGGATGAAAACGTTGCTAACGTGTTGTCTCTTTCCTTGCAGCGCATCGCGTGGGTGCTGGACTCGGGCATTACCAACTTCCTGGAGCAACCGATTAAGCGCTGCCCGCCGAAGGTGTATGCCTTCAACTTGAGCAATGACAAGACGGTCAAGACGATCGACCTGTCGGAGATTGTGAAATCCAGCTCAACTTTATTATACAAAGTTGTGGCGCGCCCCCCAACTGGGGTAACCTTTGGGCTCCCCGGGCGCGTACTCCACCTCACCCATGG…	Minor allele	Donor
L_left	L_left_5	vas25958	1.63	GCGCACATTAAGCCGTACCCTTGCTGGGCCTATCAGGAGGAGGGCAATTGCAACTCGCTCCAATCCGTCATCGATCTGTACGTGGATGTGAAGGTACGTTGTGTTACCGGGGCCATTGGTTTTGCGGTAGGATGAAAACGTTGCTAACGTGTTGTCTCTTTCCTTGCAGCGCATCGCGTGGGTGCTGGACTCGGGCATTACCAACTTCCTGGAGCAACCGATTAAGCGCTGCCCGCCGAAGGTGTATGCCTTCAACTTGAGCAACGACAAGACGGTCAAGACGATCGACCTGTCGGAGATTGTGAAATCCAGCTCAACTTTATTATACAAAGTTGTGGCGCGCCCCCCAACTGGGGTAACCTTTGGGCTCCCCGGGCGCGTACTCCACCTCACCCATGG…	Minor allele	Donor
L_left	L_left_11	vas25958	0.89	GCGCACATTAAGCCGTACCCTTGCTGGGCCTATCAGGAGGAGGGCAATTGCAACTCGCTCCATTCCGTCATCGATCTGTACGTGGATGTGAAGGTACGTTGTGTTACCGGGGCCATTGGTTTTGCGGTAGGATGAAAACGTTGCTAACGTGTTGTCTCTTTCCTTGCAGCGCATCGCGTGGGTGCTGGACTCGGGCATTACCAACTTCCTGGAGCAACCGATTAAGCGCTGCCCGCCGAAGGTGTATGCCTTCAACTTGAGCAATGACAAGACGGTCAAGACGATCGACCTGTCGGAGATTGTGAAATCCAGCTCAACTTTATTATACAAAGTTGTGGCGCGCCCCCCAACTGGGGTAACCTTTGGGCTCCCCGGGCGCGTACTCCACCTCACCCATGG…	Minor allele	Donor
L_left	L_left_2	vas25958	19.82	GCGCACATTAAGCCGTACCCTTGCTGGGCCTATCAGGAGGAGGGCAATTGCAACTCGCTCCAATCCGTCATCGATCTGTACGTGGATGTGAAGGTACGTTGTTGTGTTACCGTGGCCACCGTGCTTTTGCGGTAGGATGAAAACATGCTAACGTGTCGTCTCTTTCCTTGCAGCGCATCGCGTGGGTGCTGGACTCGGGCATCACCAACTTCCTGGAGCAACCGATCAAGCGCTGCCCGCCGAAGGTGTATGCCTTCAACTTGAGCAACGACAAGACGGTCAAGACGATCGACCTGTCGGAGATTGTGAAATCCAGCTCAACTTTATTATACAAAGTTGTGGCGCGCCCCCCAACTGGGGTAACCTTTGGGCTCCCCGGGCGCGTACTCCACCTCACCC…	Recipient	Recipient + 0-71 bp donor
L_left	L_left_6	vas25958	1.48	GCGCACATTAAGCCGTACCCTTGCTGGGCCTATCAGGAGGAGGGCAATTGCAACTCGCTCCTATCCGTCATCGATCTGTACGTGGATGTGAAGGTACGTTGTTGTGTTACCGTGGCCACCGTGCTTTTGCGGTAGGATGAAAACATGCTAACGTGTCGTCTCTTTCCTTGCAGCGCATCGCGTGGGTGCTGGACTCGGGCATCACCAACTTCCTGGAGCAACCGATCAAGCGCTGCCCGCCGAAGGTGTATGCCTTCAACTTGAGCAACGACAAGACGGTCAAGACGATCGACCTGTCGGAGATTGTGAAATCCAGCTCAACTTTATTATACAAAGTTGTGGCGCGCCCCCCAACTGGGGTAACCTTTGGGCTCCCCGGGCGCGTACTCCACCTCACCC…	Minor allele	Recipient + 0-71 bp donor
L_left	L_left_12	vas25958	0.8	GCGCACATTAAGCCGTACCCTTGCTGGGCCTATCAGGAGGAGGGCAATTGCAACTCGCTCCATTCCGTCATCGATCTGTACGTGGATGTGAAGGTACGTTGTTGTGTTACCGTGGCCACCGTGCTTTTGCGGTAGGATGAAAACATGCTAACGTGTCGTCTCTTTCCTTGCAGCGCATCGCGTGGGTGCTGGACTCGGGCATCACCAACTTCCTGGAGCAACCGATCAAGCGCTGCCCGCCGAAGGTGTATGCCTTCAACTTGAGCAACGACAAGACGGTCAAGACGATCGACCTGTCGGAGATTGTGAAATCCAGCTCAACTTTATTATACAAAGTTGTGGCGCGCCCCCCAACTGGGGTAACCTTTGGGCTCCCCGGGCGCGTACTCCACCTCACCC…	Minor allele	Recipient + 0-71 bp donor
L_left	L_left_9	vas25958	0.98	GCGCACATTAAGCCGTACCCTTGCTGGGCCTATCAGGAGGAGGGCAATTGCAACTCGCTCCAATCCGTCATCGATCTGTACGTGGATGTGAAGGTACGTTGTTGTGTTACCGTGGCCACCGTGCTTTTGCGGTAGGATGAAAACATGCTAACGTGTCGTCTCTTTCCTTGCAGCGCATCGCGTGGGTGCTGGACTCGGGCATCACCAACTTCCTGGAGCAACCGATTAAGCGCTGCCCGCCGAAGGTGTATGCCTTCAACTTGAGCAATGACAAGACGGTCAAGACGATCGACCTGTCGGAGATTGTGAAATCCAGCTCAACTTTATTATACAAAGTTGTGGCGCGCCCCCCAACTGGGGTAACCTTTGGGCTCCCCGGGCGCGTACTCCACCTCACCC…	Minor allele	Recipient + 114-137 bp donor
L_left	L_left_7	vas25958	1.34	GCGCACATTAAGCCGTACCCTTGCTGGGCCTATCAGGAGGAGGGCAATTGCAACTCGCTCCAATCCGTCATCGATCTGTACGTGGATGTGAAGGTACGTTGTTGTGTTACCGTGGCCACCGTGCTTTTGCGGTAGGATGAAAACATGCTAACGTGTCGTCTCTTTCCTTGCAGCGCATCGCGTGGGTGCTGGACTCGGGCATTACCAACTTCCTGGAGCAACCGATTAAGCGCTGCCCGCCGAAGGTGTATGCCTTCAACTTGAGCAATGACAAGACGGTCAAGACGATCGACCTGTCGGAGATTGTGAAATCCAGCTCAACTTTATTATACAAAGTTGTGGCGCGCCCCCCAACTGGGGTAACCTTTGGGCTCCCCGGGCGCGTACTCCACCTCACCC…	Minor allele	Recipient + 138-183 bp donor
L_left	L_left_3	vas25958	1.93	GCGCACATTAAGCCGTACCCTTGCTGGGCCTATCAGGAGGAGGGCAATTGCAACTCGCTCCAATCCGTCATCGATCTGTACGTGGATGTGAAGGTACGTTGTTGTGTTACCGTGGCCACCGTGCTTTTGCGGTAGGATGAAAACATGCTAACGTGTCGTCTCTTTCCTTGCAGCGCATCGCGTGGGTGCTGGACTCGGGCATCACCAACTTCCTGGAGCAACCGATCAAGCGCTGCCCGCCGAAGGTGTATGCCTTCAACTTGAGCAATGACAAGACGGTCAAGACGATCGACCTGTCGGAGATTGTGAAATCCAGCTCAACTTTATTATACAAAGTTGTGGCGCGCCCCCCAACTGGGGTAACCTTTGGGCTCCCCGGGCGCGTACTCCACCTCACCC…	Minor allele	Recipient + 72-113 bp donor
L_right	L_right_4	vas25958	2.23	CAATGTATCTTTCCGGAGCGATCGCATGGGTGAGGTGGAGTACGCGCCCGGGGAGCCCAAAGGTTACCCCAGTTGGGGGGCGCGCCCAACTTTGTATAGAAAAGTTGGGTGCGCGGCTCCAGTATCTCGTCACTGATTACAACGAGCTCGGCCATCCGTTTGTGTAAGTATTGTGTTGGGTAAAGCATGCAAAGTAAAATCACGTGCGTGATGCTAACGATCTCC-CAACTTGCAGCTACATTTCCGATGGCGATGGTGCAATCATTGTGCTGGACGTGAACAACAACAAGAGCTTCCGCGTGGTGCTACCGCGTGCCATCTCGGCTGGCTGCGGCGATTCAGATGTGCTTTACCTGCTGCTCATCCCGAAACCGAAGGGCCAGAGCCTGGTGATCTTC…	Artifact	Artifact
L_right	L_right_14	vas25958	0.61	CAATGTATCTTTCCGGAGCGATCGCATGGGTGAGGTGGAGTACGCGCCCGGGGAGCCCAAAGGTTACCCCAGTTGGGGGGCGCGCCCAACTTTGTATAGAAAAGTTGGGTGCGCGGCTCCAGTATCTCGTCACTGATTACAACGAGCTCGGCCATCCGTTTGTGTAAGTATTGCGTTGGGTAAAAACAACAAAGTAAAATCACGTGCGTGAAGCTAACGATCTCCACGACTTGCAGTTACATTTCCGACGGCGATGGTGCAATCATTGTGCTGGACGTGAACAACAACAAGAGCTTCCGCGTGGTGCTACCGCGTGCCATCTCGGCTGGCTGCGGCGATTCAGATGTGCTTTACCTGCTGCTCATCCCGAAACCGAAGGGCCAGAGCCTGGTGATCTTC…	Artifact	Artifact
L_right	L_right_1	vas25958	31.55	CAATGTATCTTTCCGGAGCGATCGCATGGGTGAGGTGGAGTACGCGCCCGGGGAGCCCAAAGGTTACCCCAGTTGGGGGGCGCGCCCAACTTTGTATAGAAAAGTTGGGTGCGCGGCTCCAGTATCTCGTCACTGATTACAACGAGCTCGGCCATCCGTTTGTGTAAGTATTGCGTTGGGTAAAACCTACAAAGTAAAATCACGTGCGTGAAGCTAACGATCTCCACGACTTGCAGTTACATTTCCGACGGCGATGGTGCAATCATTGTGCTGGACGTGAACAACAACAAGAGCTTCCGCGTGGTGCTACCGCGTGCCATCTCGGCTGGCTGCGGCGATTCAGATGTGCTTTACCTGCTGCTCATCCCGAAACCGAAGGGCCAGAGCCTGGTGATCTTC…	Donor	Donor
L_right	L_right_2	vas25958	8.73	CAATGTATCTTTCCGGAGCGATCGCATGGGTGAGGTGGAGTACGCGCCCGGGGAGCCCAAAGGTTACCCCAGTTGGGGGGCGCGCCCAACTTTGTATAGAAAAGTTGGGTGCGCGGCTCCAGTATCTCGTCACTGATTACAACGAGCTCGGCCATCCGTTTGTGTAAGTATTGCGTTGGGTAAAACCAACAAAGTAAAATCACGTGCGTGAAGCTAACGATCTCCACGACTTGCAGTTACATTTCCGACGGCGATGGTGCAATCATTGTGCTGGACGTGAACAACAACAAGAGCTTCCGCGTGGTGCTACCGCGTGCCATCTCGGCTGGCTGCGGCGATTCAGATGTGCTTTACCTGCTGCTCATCCCGAAACCGAAGGGCCAGAGCCTGGTGATCTTC…	Artifact	Donor
L_right	L_right_6	vas25958	1.52	CAATGTATCTTTCCGGAGCGATCGCATGGGTGAGGTGGAGTACGCGCCCGGGGAGCCCAAAGGTTACCCCAGTTGGGGGGCGCGCCCAACTTTGTATAGAAAAGTTGGGTGCGCGGCTCCAGTATCTCGTCACTGATTACAACGAGCTCGGCCATCCGTTTGTGTAAGTATTGCGTTGGGTAAAACTAACAAAGTAAAATCACGTGCGTGAAGCTAACGATCTCCACGACTTGCAGTTACATTTCCGACGGCGATGGTGCAATCATTGTGCTGGACGTGAACAACAACAAGAGCTTCCGCGTGGTGCTACCGCGTGCCATCTCGGCTGGCTGCGGCGATTCAGATGTGCTTTACCTGCTGCTCATCCCGAAACCGAAGGGCCAGAGCCTGGTGATCTTC…	Artifact	Donor
L_right	L_right_7	vas25958	1.28	CAATGTATCTTTCCGGAGCGATCGCATGGGTGAGGTGGAGTACGCGCCCGGGGAGCCCAAAGGTTACCCCAGTTGGGGGGCGCGCCCAACTTTGTATAGAAAAGTTGGGTGCGCGGCTCCAGTATCTCGTCACTGATTACAACGAGCTCGGCCATCCGTTTGTGTAAGTATTGCGTTGGGTAAAACTTACAAAGTAAAATCACGTGCGTGAAGCTAACGATCTCCACGACTTGCAGTTACATTTCCGACGGCGATGGTGCAATCATTGTGCTGGACGTGAACAACAACAAGAGCTTCCGCGTGGTGCTACCGCGTGCCATCTCGGCTGGCTGCGGCGATTCAGATGTGCTTTACCTGCTGCTCATCCCGAAACCGAAGGGCCAGAGCCTGGTGATCTTC…	Artifact	Donor
L_right	L_right_8	vas25958	1.25	CAATGTATCTTTCCGGAGCGATCGCATGGGTGAGGTGGAGTACGCGCCCGGGGAGCCCAAAGGTTACCCCAGTTGGGGGGCGCGCCCAACTTTGTATAGAAAAGTTGGGTGCGCGGCTCCAGTATCTCGTCACTGATTACAACGAGCTCGGCCATCCGTTTGTGTAAGTATTGCGTTGGGTAAAACATACAAAGTAAAATCACGTGCGTGAAGCTAACGATCTCCACGACTTGCAGTTACATTTCCGACGGCGATGGTGCAATCATTGTGCTGGACGTGAACAACAACAAGAGCTTCCGCGTGGTGCTACCGCGTGCCATCTCGGCTGGCTGCGGCGATTCAGATGTGCTTTACCTGCTGCTCATCCCGAAACCGAAGGGCCAGAGCCTGGTGATCTTC…	Artifact	Donor
L_right	L_right_9	vas25958	1.16	CAATGTATCTTTCCGGAGCGATCGCATGGGTGAGGTGGAGTACGCGCCCGGGGAGCCCAAAGGTTACCCCAGTTGGGGGGCGCGCCCAACTTTGTATAGAAAAGTTGGGTGCGCGGCTCCAGTATCTCGTCACTGATTACAACGAGCTCGGCCATCCGTTTGTGTAAGTATTGCGTTGGGAAAAACCTACAAAGTAAAATCACGTGCGTGAAGCTAACGATCTCCACGACTTGCAGTTACATTTCCGACGGCGATGGTGCAATCATTGTGCTGGACGTGAACAACAACAAGAGCTTCCGCGTGGTGCTACCGCGTGCCATCTCGGCTGGCTGCGGCGATTCAGATGTGCTTTACCTGCTGCTCATCCCGAAACCGAAGGGCCAGAGCCTGGTGATCTTC…	Artifact	Donor
L_right	L_right_10	vas25958	1.13	CAATGTATCTTTCCGGAGCGATCACATGGGTGAGGTGGAGTACGCGCCCGGGGAGCCCAAAGGTTACCCCAGTTGGGGGGCGCGCCCAACTTTGTATAGAAAAGTTGGGTGCGCGGCTCCAGTATCTCGTCACTGATTACAACGAGCTCGGCCATCCGTTTGTGTAAGTATTGCGTTGGGTAAAACCTACAAAGTAAAATCACGTGCGTGAAGCTAACGATCTCCACGACTTGCAGTTACATTTCCGACGGCGATGGTGCAATCATTGTGCTGGACGTGAACAACAACAAGAGCTTCCGCGTGGTGCTACCGCGTGCCATCTCGGCTGGCTGCGGCGATTCAGATGTGCTTTACCTGCTGCTCATCCCGAAACCGAAGGGCCAGAGCCTGGTGATCTTC…	Artifact	Donor
L_right	L_right_11	vas25958	1.09	CAATGTATCTTTCCGGAGCGATCGCATGGGTGAGGTGGAGTACGCGCCCGGGGAGCCCAAAGGTTACCCCAGTTGGGGGGCGCGCCCAACTTTGTATAGAAAAGTTGGGTGCGCGGCTCCAGTATCTCGTCACTGATTACAACGAGCTCGGCCATCCGTTTGTGTAAGTATTGCGTTGGGTAAAACAAACAAAGTAAAATCACGTGCGTGAAGCTAACGATCTCCACGACTTGCAGTTACATTTCCGACGGCGATGGTGCAATCATTGTGCTGGACGTGAACAACAACAAGAGCTTCCGCGTGGTGCTACCGCGTGCCATCTCGGCTGGCTGCGGCGATTCAGATGTGCTTTACCTGCTGCTCATCCCGAAACCGAAGGGCCAGAGCCTGGTGATCTTC…	Artifact	Donor
L_right	L_right_12	vas25958	0.9	CAATGTATCTTTCCGGAGCGATCGCATGGGTGAGGTGGAGTACGCGCCCGGGGAGCCCAAAGGTTACCCCAGTTGGGGGGCGCGCCCAACTTTGTATAGAAAAGTTGGGTGCGCGGCTCCAGTATCTCGTCACTGATTACAACGAGCTCGGCCATCCGTTTGTGTAAGTATTGCGTTGGGTAAAAACTACAAAGTAAAATCACGTGCGTGAAGCTAACGATCTCCACGACTTGCAGTTACATTTCCGACGGCGATGGTGCAATCATTGTGCTGGACGTGAACAACAACAAGAGCTTCCGCGTGGTGCTACCGCGTGCCATCTCGGCTGGCTGCGGCGATTCAGATGTGCTTTACCTGCTGCTCATCCCGAAACCGAAGGGCCAGAGCCTGGTGATCTTC…	Artifact	Donor
L_right	L_right_3	vas25958	6.89	CAATGTATCTTTCCGGAGCGATCGCATGGGTGAGGTGGAGTACGCGCCCGGGGAGCCCAAAGGTTACCCCAGTTGGGGGGCGCGCCCAACTTTGTATAGAAAAGTTGGGTGCGCGGCTCCAGTATCTCGTCACTGATTACAACGAGCTCGGCCATCCGTTTGTGTAAGTATTGTGTTGGGTAAAGCATGCAAAGTAAAATCACGTGCGTGATGCTAACGATCTCC-CAACTTGCAGCTACATTTCCGATGGCGATGGTGCAATCATTGTGCTGGACGTGAACAACAACAAGAGCTTCCGCGTGGTGCTACCGCGTGCCATCTCGGCTGGCTGCGGCGATTCGGACGTGCTCTACCTGCTGCTCATCCCGAAACCGAAGGGCCAGAGCCTGGTGATCTTC…	Recipient	Recipient + 0-45 bp donor
L_right	L_right_13	vas25958	0.74	CAATGTATCTTTCCGGAGCGATCGCATGGGTGAGGTGGAGTACGCGCCCGGGGAGCCCAAAGGTTACCCCAGTTGGGGGGCGCGCCCAACTTTGTATAGAAAAGTTGGGTGCGCGGCTCCAGTATCTCGTCACTGATTACAACGAGCTCGGCCATCCGTTTGTGTAAGTATTGTGTTGGGTAAAGCTTGCAAAGTAAAATCACGTGCGTGATGCTAACGATCTCC-CAACTTGCAGCTACATTTCCGATGGCGATGGTGCAATCATTGTGCTGGACGTGAACAACAACAAGAGCTTCCGCGTGGTGCTACCGCGTGCCATCTCGGCTGGCTGCGGCGATTCGGACGTGCTCTACCTGCTGCTCATCCCGAAACCGAAGGGCCAGAGCCTGGTGATCTTC…	Artifact	Recipient + 0-45 bp donor
L_right	L_right_5	vas25958	1.81	CAATGTATCTTTCCGGAGCGATCGCATGGGTGAGGTGGAGTACGCGCCCGGGGAGCCCAAAGGTTACCCCAGTTGGGGGGCGCGCCCAACTTTGTATAGAAAAGTTGGGTGCGCGGCTCCAGTATCTCGTCACTGATTACAACGAGCTCGGCCATCCGTTTGTGTAAGTATTGCGTTGGGTAAAACCTACAAAGTAAAATCACGTGCGTGAAGCTAACGATCTCCACGACTTGCAGTTACATTTCCGACGGCGATGGTGCAATCATTGTGCTGGACGTGAACAACAACAAGAGCTTCCGCGTGGTGCTACCGCGTGCCATCTCGGCTGGCTGCGGCGATTCGGACGTGCTCTACCTGCTGCTCATCCCGAAACCGAAGGGCCAGAGCCTGGTGATCTTC…	Artifact	Recipient + 121-213 bp donor
