# Supplementary material for: Homing gene drives can transfer rapidly between Anopheles gambiae strains with minimal carryover of flanking sequences
Source: Nat Commun. 2024 Aug 10;15:6846. doi: 10.1038/s41467-024-51225-9 (PMC11315913; doi:10.1038/s41467-024-51225-9)
Supplement: Supplementary file 6 — Source Data [file 41467_2024_51225_MOESM6_ESM.xlsx]

## Sheet: Figure 2
Locus	Type	Location	count
vas2-5958	DEL	-221	1
vas2-5958	DEL	-220	1
vas2-5958	DEL	-200	1
vas2-5958	DEL	-199	1
vas2-5958	DEL	-196	2
vas2-5958	DEL	113	2
vas2-5958	INS	-239	1
vas2-5958	INS	-220	2
vas2-5958	INS	-195	1
vas2-5958	INS	-174	1
vas2-5958	INS	113	1
vas2-5958	SNP	-228	1
vas2-5958	SNP	-227	2
vas2-5958	SNP	-222	1
vas2-5958	SNP	-221	2
vas2-5958	SNP	-218	2
vas2-5958	SNP	-217	1
vas2-5958	SNP	-207	1
vas2-5958	SNP	-201	1
vas2-5958	SNP	-197	1
vas2-5958	SNP	-196	1
vas2-5958	SNP	-184	3
vas2-5958	SNP	-163	1
vas2-5958	SNP	-138	3
vas2-5958	SNP	-117	1
vas2-5958	SNP	-114	3
vas2-5958	SNP	-93	1
vas2-5958	SNP	-72	3
vas2-5958	SNP	-51	1
vas2-5958	SNP	-48	2
vas2-5958	SNP	-27	1
vas2-5958	SNP	61	3
vas2-5958	SNP	72	3
vas2-5958	SNP	74	2
vas2-5958	SNP	75	1
vas2-5958	SNP	76	3
vas2-5958	SNP	99	3
vas2-5958	SNP	115	3
vas2-5958	SNP	123	1
vas2-5958	SNP	124	2
vas2-5958	SNP	135	1
vas2-5958	SNP	136	2
vas2-5958	SNP	192	1
vas2-5958	SNP	193	1
vas2-5958	SNP	228	1
vas2-5958	SNP	229	3
vas2-5958	SNP	231	1
vas2-5958	SNP	232	3
vas2-5958	SNP	237	1
vas2-5958	SNP	238	3
zpg-7280	INS	176	3
zpg-7280	SNP	-314	4
zpg-7280	SNP	-269	6
zpg-7280	SNP	-174	2
zpg-7280	SNP	-164	2
zpg-7280	SNP	-149	2
zpg-7280	SNP	-122	1
zpg-7280	SNP	-119	1
zpg-7280	SNP	-86	2
zpg-7280	SNP	-68	3
zpg-7280	SNP	-53	5
zpg-7280	SNP	-11	2
zpg-7280	SNP	10	4
zpg-7280	SNP	37	1
zpg-7280	SNP	41	1
zpg-7280	SNP	42	1
zpg-7280	SNP	43	4
zpg-7280	SNP	44	1
zpg-7280	SNP	46	1
zpg-7280	SNP	48	1
zpg-7280	SNP	49	4
zpg-7280	SNP	52	1
zpg-7280	SNP	53	1
zpg-7280	SNP	67	3
zpg-7280	SNP	70	5
zpg-7280	SNP	163	4
zpg-7280	SNP	178	1
zpg-7280	SNP	189	2
zpg-7280	SNP	194	2
zpg-7280	SNP	195	3
zpg-7280	SNP	200	3
zpg-7280	SNP	205	3
zpg-7280	SNP	208	2
zpg-7280	SNP	214	3
zpg-7280	SNP	225	1
zpg-7280	SNP	226	1
zpg-7280	SNP	232	3
zpg-7280	SNP	242	3
zpg-7280	SNP	250	3
zpg-7280	SNP	253	3
zpg-7280	SNP	259	1
zpg-7280	SNP	262	3
zpg-7280	SNP	265	3
zpg-7280	SNP	268	1
zpg-7280	SNP	269	1
zpg-7280	SNP	277	2
zpg-7280	SNP	281	2
zpg-7280	SNP	284	2
zpg-7280	SNP	292	1
zpg-7280	SNP	298	4
zpg-7280	SNP	302	2
zpg-7280	SNP	307	3
zpg-7280	SNP	319	2
zpg-7280	SNP	324	2
zpg-7280	SNP	327	1
zpg-7280	SNP	334	1
zpg-7280	SNP	376	2

## Sheet: Figure 6
Pool	LeftOrRight	Locus	Type	Proportion
A	Left	zpg7280	Donor	0.791
A	Left	zpg7280	Recipient_1to50bp	0.032
A	Left	zpg7280	Recipient_51to150bp	0.167
A	Left	zpg7280	Recipient_NoCarryover	0.011
A	Right	zpg7280	Donor	0.278
A	Right	zpg7280	Recipient_1to50bp	0.4
A	Right	zpg7280	Recipient_51to150bp	0.232
A	Right	zpg7280	Recipient_over150bp	0.089
B	Left	zpg7280	Donor	0.703
B	Left	zpg7280	Recipient_51to150bp	0.269
B	Left	zpg7280	Recipient_over150bp	0.028
B	Right	zpg7280	Donor	0.235
B	Right	zpg7280	Recipient_1to50bp	0.652
B	Right	zpg7280	Recipient_51to150bp	0.104
B	Right	zpg7280	Recipient_over150bp	0.009
C	Left	zpg7280	Donor	0.776
C	Left	zpg7280	Recipient_51to150bp	0.14
C	Left	zpg7280	Recipient_NoCarryover	0.084
C	Right	zpg7280	Donor	0.713
C	Right	zpg7280	Recipient_1to50bp	0.16
C	Right	zpg7280	Recipient_51to150bp	0.035
C	Right	zpg7280	Recipient_NoCarryover	0.079
C	Right	zpg7280	Recipient_over150bp	0.013
D	Left	zpg7280	Donor	0.853
D	Left	zpg7280	Recipient_1to50bp	0.035
D	Left	zpg7280	Recipient_51to150bp	0.076
D	Left	zpg7280	Recipient_NoCarryover	0.036
D	Right	zpg7280	Donor	0.456
D	Right	zpg7280	Recipient_1to50bp	0.41
D	Right	zpg7280	Recipient_51to150bp	0.068
D	Right	zpg7280	Recipient_NoCarryover	0.051
D	Right	zpg7280	Recipient_over150bp	0.014
E	Left	zpg7280	Donor	0.781
E	Left	zpg7280	Recipient_51to150bp	0.044
E	Left	zpg7280	Recipient_NoCarryover	0.175
E	Right	zpg7280	Donor	0.772
E	Right	zpg7280	Recipient_1to50bp	0.072
E	Right	zpg7280	Recipient_NoCarryover	0.156
F	Left	zpg7280	Donor	0.661
F	Left	zpg7280	Recipient_NoCarryover	0.339
F	Right	zpg7280	Donor	0.583
F	Right	zpg7280	Recipient_51to150bp	0.098
F	Right	zpg7280	Recipient_NoCarryover	0.297
F	Right	zpg7280	Recipient_over150bp	0.023
G	Left	vas25958	Donor	0.836
G	Left	vas25958	Recipient_51to150bp	0.045
G	Left	vas25958	Recipient_NoCarryover	0.12
G	Right	vas25958	Donor	0.779
G	Right	vas25958	Recipient_NoCarryover	0.204
G	Right	vas25958	Recipient_over150bp	0.017
H	Left	vas25958	Donor	0.512
H	Left	vas25958	Recipient_1to50bp	0.201
H	Left	vas25958	Recipient_51to150bp	0.086
H	Left	vas25958	Recipient_NoCarryover	0.183
H	Left	vas25958	Recipient_over150bp	0.018
H	Right	vas25958	Donor	0.536
H	Right	vas25958	Recipient_51to150bp	0.016
H	Right	vas25958	Recipient_NoCarryover	0.428
H	Right	vas25958	Recipient_over150bp	0.019
K	Left	vas25958	Donor	0.484
K	Left	vas25958	Recipient_1to50bp	0.02
K	Left	vas25958	Recipient_51to150bp	0.092
K	Left	vas25958	Recipient_NoCarryover	0.404
K	Right	vas25958	Donor	0.545
K	Right	vas25958	Recipient_51to150bp	0.074
K	Right	vas25958	Recipient_NoCarryover	0.382
L	Left	vas25958	Donor	0.498
L	Left	vas25958	Recipient_51to150bp	0.082
L	Left	vas25958	Recipient_NoCarryover	0.421
L	Right	vas25958	Donor	0.837
L	Right	vas25958	Recipient_51to150bp	0.031
L	Right	vas25958	Recipient_NoCarryover	0.131

## Sheet: Figure 7
Pool	LeftOrRight	Location	vaf	depth
C	Right	3740	0.39	523
C	Right	3625	0.39	631
C	Right	3616	0.38	641
C	Right	3598	0.38	706
C	Right	3541	0.37	772
C	Right	3514	0.38	794
C	Right	3353	0.38	901
C	Right	3346	0.36	898
C	Right	3311	0.36	1002
C	Right	3310	0.37	1005
C	Right	3305	0.37	1013
C	Right	3302	0.36	1018
C	Right	3289	0.38	1039
C	Right	2988	0.37	1329
C	Right	2964	0.39	1395
C	Right	2904	0.38	1446
C	Right	2816	0.38	1534
C	Right	2808	0.38	1553
C	Right	2804	0.34	1562
C	Right	2801	0.34	1592
C	Right	2671	0.37	1803
C	Right	2464	0.37	1915
C	Right	2447	0.37	1971
C	Right	2444	0.38	1953
C	Right	2434	0.36	2002
C	Right	2422	0.29	2031
C	Right	2420	0.28	2025
C	Right	2407	0.36	2036
C	Right	2402	0.38	2048
C	Right	2381	0.38	2056
C	Right	2375	0.37	2067
C	Right	2330	0.33	2077
C	Right	2199	0.39	2151
C	Right	2191	0.39	2150
C	Right	2186	0.39	2148
C	Right	2169	0.39	2136
C	Right	2157	0.38	2143
C	Right	2155	0.35	2141
C	Right	2154	0.36	2131
C	Right	2129	0.06	2188
C	Right	2052	0.39	2193
C	Right	2007	0.38	2189
C	Right	2000	0.1	2213
C	Right	1836	0.39	2214
C	Right	1815	0.39	2190
C	Right	1803	0.36	2211
C	Right	1785	0.37	2207
C	Right	1515	0.37	2236
C	Right	1513	0.38	2228
C	Right	1502	0.37	2231
C	Right	1361	0.37	2203
C	Right	1270	0.37	2158
C	Right	1111	0.35	2014
C	Right	1109	0.35	2016
C	Right	1107	0.34	2022
C	Right	1105	0.35	2016
C	Right	1068	0.36	1914
C	Right	1066	0.36	1903
C	Right	1061	0.36	1873
C	Right	1056	0.36	1884
C	Right	865	0.36	1747
C	Right	794	0.36	1662
C	Right	791	0.37	1644
C	Right	773	0.36	1608
C	Right	650	0.36	1475
C	Right	638	0.39	1455
C	Right	635	0.38	1457
C	Right	446	0.29	1294
C	Right	351	0.28	1185
C	Right	350	0.28	1179
C	Right	348	0.28	1176
C	Right	325	0.28	1120
C	Right	320	0.28	1106
C	Right	303	0.27	1060
C	Right	302	0.3	1058
C	Right	299	0.28	1058
C	Right	285	0.27	1036
C	Right	282	0.27	1034
C	Right	278	0.27	1031
C	Right	260	0.26	1012
C	Right	243	0.25	997
C	Right	206	0.27	955
C	Right	195	0.27	934
C	Right	190	0.27	935
C	Right	164	0.27	913
C	Right	71	0.27	822
C	Right	44	0.24	783
C	Right	20	0.07	752
C	Right	11	0.1	742
C	Right	-35	0.15	716
F	Right	71	0.24	945
F	Right	190	0.27	1093
F	Right	195	0.27	1097
F	Right	206	0.27	1111
F	Right	209	0.26	1118
F	Right	243	0.26	1147
F	Right	278	0.27	1178
F	Right	282	0.27	1180
F	Right	285	0.27	1180
F	Right	293	0.26	1181
F	Right	299	0.27	1186
F	Right	303	0.27	1187
F	Right	320	0.27	1213
F	Right	325	0.27	1226
F	Right	350	0.27	1254
F	Right	368	0.29	1290
F	Right	446	0.3	1320
F	Right	451	0.29	1318
F	Right	497	0.31	1370
F	Right	507	0.31	1389
F	Right	589	0.33	1435
F	Right	635	0.31	1476
F	Right	638	0.31	1476
F	Right	650	0.29	1481
F	Right	773	0.3	1569
F	Right	791	0.31	1581
F	Right	860	0.32	1643
F	Right	870	0.31	1645
F	Right	891	0.31	1670
F	Right	934	0.31	1682
F	Right	1056	0.33	1640
F	Right	1061	0.31	1633
F	Right	1068	0.32	1629
F	Right	1070	0.31	1629
F	Right	1071	0.32	1615
F	Right	1077	0.31	1685
F	Right	1231	0.3	1720
F	Right	1248	0.3	1710
F	Right	1277	0.3	1713
F	Right	1328	0.31	1710
F	Right	1361	0.31	1718
F	Right	1379	0.29	1727
F	Right	1388	0.29	1720
F	Right	1412	0.3	1711
F	Right	1451	0.29	1726
F	Right	1454	0.28	1712
F	Right	1475	0.3	1705
F	Right	1480	0.31	1658
F	Right	1483	0.29	1712
F	Right	1485	0.28	1711
F	Right	1486	0.3	1693
F	Right	1488	0.3	1710
F	Right	1490	0.29	1707
F	Right	1494	0.29	1719
F	Right	1502	0.3	1718
F	Right	1509	0.31	1735
F	Right	1513	0.32	1730
F	Right	1515	0.31	1733
F	Right	1542	0.32	1753
F	Right	1571	0.31	1761
F	Right	1671	0.33	1779
F	Right	1698	0.32	1781
F	Right	1749	0.31	1784
F	Right	1803	0.3	1752
F	Right	1836	0.33	1769
F	Right	1881	0.3	1751
F	Right	2007	0.31	1735
F	Right	2129	0.07	1716
F	Right	2170	0.3	1702
F	Right	2171	0.3	1679
F	Right	2172	0.31	1696
F	Right	2186	0.33	1705
F	Right	2204	0.31	1698
F	Right	2219	0.31	1714
F	Right	2402	0.32	1657
F	Right	2411	0.27	1650
F	Right	2434	0.32	1658
F	Right	2443	0.3	1659
F	Right	2444	0.31	1644
F	Right	2464	0.3	1641
F	Right	2466	0.3	1639
F	Right	2469	0.06	1601
F	Right	2507	0.31	1647
F	Right	2516	0.3	1649
F	Right	2525	0.29	1642
F	Right	2531	0.29	1638
F	Right	2549	0.3	1628
F	Right	2561	0.3	1635
F	Right	2585	0.28	1626
F	Right	2639	0.32	1626
F	Right	2663	0.3	1618
F	Right	2666	0.3	1624
F	Right	2681	0.31	1614
F	Right	2729	0.3	1629
F	Right	2775	0.3	1585
F	Right	2801	0.31	1557
F	Right	2808	0.32	1545
F	Right	2832	0.31	1510
F	Right	2835	0.3	1508
F	Right	2836	0.31	1508
F	Right	2850	0.3	1505
F	Right	2904	0.3	1453
F	Right	2916	0.29	1446
F	Right	2964	0.31	1393
F	Right	2988	0.29	1348
F	Right	3017	0.29	1300
F	Right	3021	0.19	1211
F	Right	3026	0.21	1206
F	Right	3027	0.21	1206
F	Right	3028	0.22	1204
F	Right	3029	0.21	1204
F	Right	3059	0.23	1211
F	Right	3070	0.26	1206
F	Right	3076	0.24	1181
F	Right	3079	0.26	1193
F	Right	3124	0.2	1101
F	Right	3166	0.27	1140
F	Right	3175	0.27	1156
F	Right	3193	0.29	1141
F	Right	3305	0.29	1055
F	Right	3310	0.27	1051
F	Right	3312	0.28	1045
F	Right	3332	0.07	1041
F	Right	3333	0.23	1043
F	Right	3336	0.24	1039
F	Right	3346	0.28	1016
F	Right	3353	0.3	1015
F	Right	3412	0.29	962
F	Right	3475	0.29	925
F	Right	3514	0.29	897
F	Right	3535	0.28	876
F	Right	3541	0.27	874
F	Right	3598	0.29	829
F	Right	3616	0.3	809
F	Right	3625	0.28	801
F	Right	3655	0.28	772
F	Right	3700	0.28	726
F	Right	3740	0.29	686
E	Right	-151	0.06	484
E	Right	-35	0.14	754
E	Right	26	0.18	804
E	Right	43	0.21	833
E	Right	206	0.25	980
E	Right	209	0.24	980
E	Right	226	0.22	1001
E	Right	227	0.23	1001
E	Right	243	0.24	1022
E	Right	269	0.23	1041
E	Right	270	0.23	1035
E	Right	278	0.25	1063
E	Right	282	0.25	1070
E	Right	285	0.25	1070
E	Right	299	0.27	1084
E	Right	303	0.26	1091
E	Right	320	0.26	1105
E	Right	325	0.26	1113
E	Right	348	0.25	1131
E	Right	350	0.25	1116
E	Right	351	0.25	1125
E	Right	360	0.27	1150
E	Right	362	0.27	1153
E	Right	368	0.28	1174
E	Right	419	0.28	1228
E	Right	422	0.29	1231
E	Right	446	0.29	1255
E	Right	455	0.3	1268
E	Right	572	0.28	1349
E	Right	611	0.26	1393
E	Right	647	0.26	1421
E	Right	650	0.24	1424
E	Right	773	0.25	1538
E	Right	791	0.26	1549
E	Right	803	0.26	1563
E	Right	821	0.27	1523
E	Right	850	0.26	1614
E	Right	852	0.26	1614
E	Right	858	0.26	1636
E	Right	870	0.25	1647
E	Right	934	0.26	1696
E	Right	982	0.23	1724
E	Right	1056	0.27	1724
E	Right	1061	0.25	1727
E	Right	1068	0.25	1728
E	Right	1077	0.25	1736
E	Right	1087	0.25	1754
E	Right	1089	0.25	1758
E	Right	1105	0.23	1781
E	Right	1107	0.22	1781
E	Right	1109	0.25	1777
E	Right	1111	0.24	1780
E	Right	1270	0.26	1877
E	Right	1361	0.26	1915
E	Right	1671	0.25	1980
E	Right	1698	0.24	1976
E	Right	1785	0.23	1991
E	Right	1803	0.23	1974
E	Right	2007	0.23	1993
E	Right	2052	0.24	1994
E	Right	2129	0.07	2000
E	Right	2169	0.23	1964
E	Right	2186	0.25	1958
E	Right	2191	0.24	1956
E	Right	2199	0.24	1952
E	Right	2330	0.22	1907
E	Right	2402	0.24	1861
E	Right	2411	0.19	1848
E	Right	2434	0.24	1830
E	Right	2443	0.24	1825
E	Right	2444	0.23	1788
E	Right	2464	0.23	1803
E	Right	2507	0.23	1785
E	Right	2516	0.24	1786
E	Right	2525	0.23	1786
E	Right	2531	0.23	1777
E	Right	2549	0.24	1771
E	Right	2561	0.23	1761
E	Right	2585	0.22	1752
E	Right	2639	0.24	1736
E	Right	2663	0.24	1716
E	Right	2666	0.23	1724
E	Right	2681	0.24	1726
E	Right	2729	0.24	1699
E	Right	2775	0.23	1625
E	Right	2801	0.23	1603
E	Right	2808	0.23	1585
E	Right	2832	0.22	1535
E	Right	2835	0.21	1526
E	Right	2836	0.22	1527
E	Right	2850	0.22	1514
E	Right	2868	0.22	1495
E	Right	2898	0.21	1463
E	Right	2904	0.22	1464
E	Right	2955	0.21	1424
E	Right	2964	0.21	1423
E	Right	2988	0.18	1379
E	Right	3051	0.21	1309
E	Right	3166	0.2	1183
E	Right	3175	0.19	1189
E	Right	3289	0.21	1054
E	Right	3302	0.19	1034
E	Right	3305	0.2	1030
E	Right	3310	0.19	1021
E	Right	3311	0.2	1016
E	Right	3320	0.21	1022
E	Right	3345	0.2	953
E	Right	3346	0.19	944
E	Right	3353	0.18	940
E	Right	3514	0.21	832
E	Right	3598	0.2	773
E	Right	3655	0.2	728
E	Right	3730	0.2	650
E	Right	3740	0.21	633
C	Left	-3476	0.2	970
C	Left	-3437	0.33	1011
C	Left	-3378	0.28	1075
C	Left	-3377	0.29	1044
C	Left	-3266	0.35	1155
C	Left	-3212	0.35	1193
C	Left	-3191	0.35	1198
C	Left	-3185	0.33	1202
C	Left	-3182	0.33	1214
C	Left	-3052	0.34	1354
C	Left	-3022	0.36	1364
C	Left	-2948	0.32	1399
C	Left	-2915	0.32	1412
C	Left	-2858	0.35	1434
C	Left	-2853	0.34	1438
C	Left	-2851	0.33	1431
C	Left	-2840	0.34	1439
C	Left	-2792	0.33	1468
C	Left	-2738	0.06	1492
C	Left	-2735	0.06	1490
C	Left	-2699	0.33	1514
C	Left	-2563	0.34	1557
C	Left	-2503	0.34	1574
C	Left	-2492	0.34	1587
C	Left	-2480	0.08	1576
C	Left	-2477	0.07	1585
C	Left	-2471	0.34	1586
C	Left	-2348	0.32	1604
C	Left	-2333	0.34	1597
C	Left	-2309	0.34	1590
C	Left	-2306	0.32	1596
C	Left	-2276	0.34	1618
C	Left	-2084	0.35	1598
C	Left	-2074	0.34	1599
C	Left	-2039	0.32	1590
C	Left	-2036	0.32	1603
C	Left	-2027	0.28	1527
C	Left	-2025	0.3	1578
C	Left	-2015	0.35	1597
C	Left	-1992	0.34	1604
C	Left	-1986	0.33	1604
C	Left	-1977	0.35	1615
C	Left	-1956	0.34	1604
C	Left	-1953	0.35	1614
C	Left	-1947	0.34	1615
C	Left	-1938	0.33	1610
C	Left	-1934	0.32	1612
C	Left	-1933	0.33	1591
C	Left	-1929	0.31	1600
C	Left	-1890	0.35	1610
C	Left	-1838	0.35	1611
C	Left	-1836	0.35	1622
C	Left	-1665	0.33	1530
C	Left	-1653	0.34	1545
C	Left	-1650	0.39	1540
C	Left	-1609	0.35	1539
C	Left	-1470	0.34	1586
C	Left	-1344	0.33	1575
C	Left	-1314	0.33	1558
C	Left	-1311	0.33	1568
C	Left	-1287	0.31	1568
C	Left	-1256	0.34	1577
C	Left	-1245	0.34	1569
C	Left	-1233	0.33	1552
C	Left	-1230	0.3	1560
C	Left	-1209	0.33	1574
C	Left	-1206	0.33	1570
C	Left	-1137	0.34	1562
C	Left	-1129	0.36	1557
C	Left	-1089	0.35	1564
C	Left	-1074	0.34	1558
C	Left	-1053	0.36	1555
C	Left	-1035	0.34	1524
C	Left	-1014	0.29	1483
C	Left	-1008	0.31	1533
C	Left	-993	0.31	1487
C	Left	-984	0.31	1518
C	Left	-808	0.3	1434
C	Left	-798	0.31	1430
C	Left	-787	0.3	1418
C	Left	-778	0.32	1398
C	Left	-592	0.29	1302
C	Left	-497	0.29	1226
C	Left	-491	0.29	1217
C	Left	-312	0.27	1060
C	Left	-267	0.25	1009
C	Left	-66	0.13	825
E	Left	-3359	0.27	931
E	Left	-3266	0.28	1001
E	Left	-3212	0.28	1038
E	Left	-3191	0.27	1052
E	Left	-3185	0.26	1058
E	Left	-3182	0.26	1063
E	Left	-3052	0.24	1221
E	Left	-3022	0.24	1241
E	Left	-3000	0.24	1266
E	Left	-2858	0.25	1357
E	Left	-2851	0.2	1370
E	Left	-2844	0.25	1371
E	Left	-2840	0.24	1376
E	Left	-2787	0.05	1421
E	Left	-2756	0.25	1412
E	Left	-2738	0.06	1430
E	Left	-2735	0.05	1424
E	Left	-2699	0.24	1436
E	Left	-2627	0.25	1477
E	Left	-2503	0.26	1510
E	Left	-2492	0.25	1520
E	Left	-2480	0.07	1522
E	Left	-2477	0.06	1529
E	Left	-2414	0.26	1533
E	Left	-2396	0.24	1541
E	Left	-2336	0.26	1514
E	Left	-2333	0.26	1516
E	Left	-2084	0.25	1502
E	Left	-2074	0.24	1495
E	Left	-2039	0.23	1497
E	Left	-2036	0.23	1509
E	Left	-2027	0.22	1426
E	Left	-2025	0.21	1465
E	Left	-2015	0.24	1501
E	Left	-1992	0.23	1506
E	Left	-1986	0.22	1508
E	Left	-1977	0.24	1513
E	Left	-1956	0.24	1510
E	Left	-1953	0.24	1514
E	Left	-1947	0.24	1515
E	Left	-1938	0.23	1508
E	Left	-1934	0.23	1508
E	Left	-1933	0.24	1482
E	Left	-1929	0.18	1507
E	Left	-1926	0.21	1507
E	Left	-1890	0.25	1553
E	Left	-1838	0.25	1547
E	Left	-1836	0.25	1552
E	Left	-1770	0.26	1550
E	Left	-1665	0.24	1539
E	Left	-1645	0.06	1529
E	Left	-1629	0.25	1552
E	Left	-1609	0.25	1553
E	Left	-1515	0.25	1533
E	Left	-1509	0.24	1535
E	Left	-1470	0.25	1539
E	Left	-1380	0.24	1519
E	Left	-1364	0.24	1532
E	Left	-1347	0.24	1541
E	Left	-1344	0.24	1539
E	Left	-1335	0.23	1542
E	Left	-1320	0.27	1533
E	Left	-1314	0.25	1526
E	Left	-1311	0.24	1534
E	Left	-1256	0.25	1532
E	Left	-1245	0.25	1526
E	Left	-1230	0.23	1512
E	Left	-1209	0.23	1519
E	Left	-1206	0.24	1510
E	Left	-1146	0.24	1472
E	Left	-1128	0.25	1468
E	Left	-1089	0.24	1460
E	Left	-1053	0.25	1443
E	Left	-1035	0.24	1420
E	Left	-996	0.24	1357
E	Left	-993	0.24	1336
E	Left	-915	0.23	1332
E	Left	-904	0.22	1306
E	Left	-900	0.22	1305
E	Left	-876	0.24	1313
E	Left	-867	0.24	1309
E	Left	-808	0.25	1307
E	Left	-802	0.24	1307
E	Left	-763	0.25	1287
E	Left	-688	0.25	1234
E	Left	-553	0.24	1145
E	Left	-378	0.24	1023
E	Left	-267	0.21	920
E	Left	-172	0.22	812
E	Left	-162	0.21	785
E	Left	-147	0.2	747
E	Left	-118	0.21	667
E	Left	-67	0.17	647
F	Left	-3294	0.45	510
F	Left	-3267	0.45	519
F	Left	-3237	0.45	541
F	Left	-3213	0.45	564
F	Left	-3168	0.44	598
F	Left	-3165	0.43	598
F	Left	-3162	0.42	604
F	Left	-3101	0.45	641
F	Left	-3038	0.45	680
F	Left	-2979	0.41	704
F	Left	-2976	0.39	705
F	Left	-2973	0.4	706
F	Left	-2919	0.46	733
F	Left	-2863	0.06	748
F	Left	-2852	0.47	743
F	Left	-2850	0.47	744
F	Left	-2829	0.45	741
F	Left	-2788	0.06	755
F	Left	-2754	0.48	746
F	Left	-2739	0.05	761
F	Left	-2736	0.05	754
F	Left	-2700	0.46	762
F	Left	-2676	0.44	766
F	Left	-2564	0.46	776
F	Left	-2523	0.44	782
F	Left	-2511	0.41	768
F	Left	-2504	0.48	775
F	Left	-2493	0.46	778
F	Left	-2442	0.43	770
F	Left	-2334	0.47	786
F	Left	-2310	0.46	769
F	Left	-2307	0.43	773
F	Left	-2295	0.46	775
F	Left	-2277	0.47	787
F	Left	-2267	0.47	780
F	Left	-2235	0.46	760
F	Left	-2085	0.47	748
F	Left	-2075	0.45	738
F	Left	-2040	0.43	727
F	Left	-2037	0.42	746
F	Left	-2026	0.42	703
F	Left	-2016	0.45	746
F	Left	-1993	0.44	747
F	Left	-1987	0.43	745
F	Left	-1978	0.44	751
F	Left	-1957	0.43	743
F	Left	-1954	0.45	737
F	Left	-1948	0.44	739
F	Left	-1939	0.42	738
F	Left	-1935	0.42	742
F	Left	-1934	0.42	738
F	Left	-1930	0.41	731
F	Left	-1912	0.43	745
F	Left	-1891	0.44	767
F	Left	-1666	0.43	771
F	Left	-1651	0.47	793
F	Left	-1610	0.45	802
F	Left	-1510	0.45	812
F	Left	-1471	0.45	810
F	Left	-1449	0.46	803
F	Left	-1365	0.46	791
F	Left	-1348	0.44	801
F	Left	-1345	0.44	794
F	Left	-1336	0.43	800
F	Left	-1315	0.45	798
F	Left	-1312	0.45	800
F	Left	-1257	0.45	810
F	Left	-1246	0.47	798
F	Left	-1234	0.45	790
F	Left	-1231	0.42	793
F	Left	-1194	0.41	813
F	Left	-1129	0.42	813
F	Left	-994	0.39	799
F	Left	-857	0.42	807
F	Left	-848	0.43	819
F	Left	-809	0.41	818
F	Left	-799	0.42	818
F	Left	-788	0.4	817
F	Left	-779	0.42	797
F	Left	-593	0.42	778
F	Left	-587	0.43	794
F	Left	-515	0.43	792
F	Left	-512	0.44	776
F	Left	-478	0.46	793
F	Left	-268	0.35	716
F	Left	-173	0.36	645
F	Left	-163	0.35	625
F	Left	-148	0.35	598
F	Left	59	0.07	471

## Sheet: Supp Fig 1
Individual	Read	Percentage	RealOrNot
1L	1	33.2431	Real
1L	2	18.1712	Real
1L	3	4.73265	NotReal
1L	4	3.12718	NotReal
1L	5	2.1639	NotReal
1L	6	1.66969	NotReal
1L	7	1.51333	NotReal
1L	8	1.35418	NotReal
1L	9	1.28717	NotReal
1L	10	0.901857	NotReal
1L	11	0.711992	NotReal
1L	12	0.700824	NotReal
1L	13	0.586347	NotReal
1L	14	0.566802	NotReal
1L	15	0.550049	NotReal
1L	16	0.530504	NotReal
1L	17	0.519335	NotReal
1L	18	0.516543	NotReal
1R	1	26.3519	Real
1R	2	23.7716	Real
1R	3	7.90557	NotReal
1R	4	6.91738	NotReal
1R	5	4.17239	NotReal
1R	6	3.56849	NotReal
1R	7	3.40379	NotReal
1R	8	2.52539	NotReal
1R	9	2.22344	NotReal
1R	10	1.50974	NotReal
1R	11	1.4274	NotReal
1R	12	1.3725	NotReal
1R	13	0.796047	NotReal
1R	14	0.521548	NotReal
2L	1	30.2236	Real
2L	2	25.6153	Real
2L	3	3.76462	NotReal
2L	4	3.56055	NotReal
2L	5	3.42044	NotReal
2L	6	3.20724	NotReal
2L	7	1.77266	NotReal
2L	8	1.46808	NotReal
2L	9	1.13	NotReal
2L	10	1.00207	NotReal
2L	11	0.849781	NotReal
2L	12	0.673124	NotReal
2L	13	0.560429	NotReal
2R	1	25.6692	Real
2R	2	21.4139	Real
2R	3	4.73576	NotReal
2R	4	3.43171	NotReal
2R	5	3.39739	NotReal
2R	6	3.26012	NotReal
2R	7	3.15717	NotReal
2R	8	2.84832	NotReal
2R	9	2.77968	NotReal
2R	10	1.88744	NotReal
2R	11	0.789293	NotReal
2R	12	0.754976	NotReal
2R	13	0.754976	NotReal
2R	14	0.686342	NotReal
2R	15	0.652025	NotReal
2R	16	0.617708	NotReal
2R	17	0.617708	NotReal
2R	18	0.583391	NotReal
2R	19	0.549073	NotReal
2R	20	0.549073	NotReal
2R	21	0.514756	NotReal
3L	1	32.0748	Real
3L	2	22.384	Real
3L	3	7.16446	NotReal
3L	4	5.87329	NotReal
3L	5	1.43961	NotReal
3L	6	1.406	NotReal
3L	7	1.17354	NotReal
3L	8	0.957876	NotReal
3L	9	0.90186	NotReal
3L	10	0.739413	NotReal
3L	11	0.6946	NotReal
3L	12	0.691799	NotReal
3L	13	0.632982	NotReal
3L	14	0.593771	NotReal
3L	15	0.565763	NotReal
3L	16	0.546157	NotReal
3L	17	0.529352	NotReal
3R	1	38.2306	Real
3R	2	17.0616	Real
3R	3	6.95103	NotReal
3R	4	4.42338	NotReal
3R	5	4.2654	NotReal
3R	6	3.21222	NotReal
3R	7	1.4218	NotReal
3R	8	1.36914	NotReal
3R	9	1.1585	NotReal
3R	10	0.947867	NotReal
4L	1	30.2017	Real
4L	2	22.6018	Real
4L	3	3.95315	NotReal
4L	4	3.93688	NotReal
4L	5	3.6793	NotReal
4L	6	3.38919	NotReal
4L	7	1.93862	NotReal
4L	8	1.63766	NotReal
4L	9	1.30687	NotReal
4L	10	1.06014	NotReal
4L	11	0.810694	NotReal
4L	12	0.748333	NotReal
4L	13	0.672415	NotReal
4L	14	0.517868	NotReal
4R	1	24.0723	Real
4R	2	18.5855	Real
4R	3	4.69394	NotReal
4R	4	4.2182	NotReal
4R	5	3.26673	NotReal
4R	6	3.17158	NotReal
4R	7	3.13987	NotReal
4R	8	2.88614	NotReal
4R	9	2.56898	NotReal
4R	10	2.02981	NotReal
4R	11	1.23692	NotReal
4R	12	0.983191	NotReal
4R	13	0.951475	NotReal
4R	14	0.792896	NotReal
4R	15	0.76118	NotReal
4R	16	0.76118	NotReal
4R	17	0.697748	NotReal
4R	18	0.666032	NotReal
4R	19	0.634317	NotReal
4R	20	0.570885	NotReal
4R	21	0.539169	NotReal
5L	1	33.2059	Real
5L	2	18.919	Real
5L	3	4.45312	NotReal
5L	4	3.14322	NotReal
5L	5	1.9418	NotReal
5L	6	1.66789	NotReal
5L	7	1.45093	NotReal
5L	8	1.41296	NotReal
5L	9	1.22041	NotReal
5L	10	0.976324	NotReal
5L	11	0.797331	NotReal
5L	12	0.672579	NotReal
5L	13	0.653595	NotReal
5L	14	0.588506	NotReal
5L	15	0.558674	NotReal
5L	16	0.504434	NotReal
5R	1	23.875	Real
5R	2	23.848	Real
5R	3	8.43438	NotReal
5R	4	7.03314	NotReal
5R	5	4.09593	NotReal
5R	6	3.42226	NotReal
5R	7	3.045	NotReal
5R	8	2.31743	NotReal
5R	9	2.29049	NotReal
5R	10	1.88628	NotReal
5R	11	1.67071	NotReal
5R	12	1.29345	NotReal
5R	13	0.646726	NotReal
5R	14	0.646726	NotReal
5R	15	0.592832	NotReal
6L	1	25.0043	Real
6L	2	21.1859	Real
6L	3	4.54415	NotReal
6L	4	4.18131	NotReal
6L	5	4.08052	NotReal
6L	6	3.86166	NotReal
6L	7	1.89195	NotReal
6L	8	1.88619	NotReal
6L	9	1.33329	NotReal
6L	10	1.22099	NotReal
6L	11	1.05685	NotReal
6L	12	0.869665	NotReal
6L	13	0.771756	NotReal
6L	14	0.518344	NotReal
6L	15	0.503945	NotReal
6R	1	26.3014	Real
6R	2	19.726	Real
6R	3	3.63014	NotReal
6R	4	3.5274	NotReal
6R	5	3.28767	NotReal
6R	6	3.28767	NotReal
6R	7	3.18493	NotReal
6R	8	3.08219	NotReal
6R	9	2.67123	NotReal
6R	10	2.02055	NotReal
6R	11	1.0274	NotReal
6R	12	0.993151	NotReal
6R	13	0.924658	NotReal
6R	14	0.924658	NotReal
6R	15	0.924658	NotReal
6R	16	0.821918	NotReal
6R	17	0.787671	NotReal
6R	18	0.787671	NotReal
6R	19	0.753425	NotReal
6R	20	0.719178	NotReal
6R	21	0.650685	NotReal
6R	22	0.547945	NotReal
PL	1	20.9631	Real
PL	2	10.4603	Real
PL	3	10.1095	Real
PL	4	5.85689	NotReal
PL	5	1.39207	NotReal
PL	6	1.21382	NotReal
PL	7	1.16855	NotReal
PL	8	1.09781	NotReal
PL	9	1.05254	NotReal
PL	10	1.04971	NotReal
PL	11	1.00727	NotReal
PL	12	0.865801	NotReal
PL	13	0.783748	NotReal
PL	14	0.650765	NotReal
PL	15	0.650765	NotReal
PL	16	0.642277	NotReal
PL	17	0.597006	NotReal
PL	18	0.58003	NotReal
PL	19	0.543248	NotReal
PL	20	0.503636	NotReal
PR	1	18.1951	Real
PR	2	12.591	Real
PR	3	10.3348	Real
PR	4	4.94905	NotReal
PR	5	3.85735	Real
PR	6	2.87482	NotReal
PR	7	2.65648	NotReal
PR	8	2.03785	NotReal
PR	9	1.71033	NotReal
PR	10	1.60116	NotReal
PR	11	1.60116	NotReal
PR	12	1.52838	NotReal
PR	13	1.34643	NotReal
PR	14	1.23726	NotReal
PR	15	1.20087	NotReal
PR	16	0.946143	NotReal
PR	17	0.909753	NotReal
PR	18	0.909753	NotReal
PR	19	0.764192	NotReal
PR	20	0.727802	NotReal
PR	21	0.691412	NotReal
PR	22	0.655022	NotReal
PR	23	0.618632	NotReal
PR	24	0.618632	NotReal
PR	25	0.582242	NotReal
PR	26	0.545852	NotReal

## Sheet: Supp Figs 5 to 10
Sample	Read	Locus	Origin
A_Left	1	zpg7280	Donor
A_Left	2	zpg7280	Recipient
A_Left	3	zpg7280	Recipient
A_Left	4	zpg7280	Donor
A_Left	5	zpg7280	Donor
A_Left	6	zpg7280	Recipient
A_Left	7	zpg7280	Donor
A_Left	8	zpg7280	Donor
A_Right	1	zpg7280	Recipient
A_Right	2	zpg7280	Donor
A_Right	3	zpg7280	Recipient
A_Right	4	zpg7280	Donor
A_Right	5	zpg7280	Recipient
A_Right	6	zpg7280	Recipient
A_Right	7	zpg7280	Recipient
A_Right	8	zpg7280	Donor
A_Right	9	zpg7280	Recipient
A_Right	10	zpg7280	Recipient
A_Right	11	zpg7280	Recipient
A_Right	12	zpg7280	Donor
A_Right	13	zpg7280	Recipient
A_Right	14	zpg7280	Donor
B_Left	1	zpg7280	Donor
B_Left	2	zpg7280	Recipient
B_Left	3	zpg7280	Recipient
B_Left	4	zpg7280	Donor
B_Left	5	zpg7280	Recipient
B_Left	6	zpg7280	Donor
B_Left	7	zpg7280	Donor
B_Right	1	zpg7280	Recipient
B_Right	2	zpg7280	Donor
B_Right	3	zpg7280	Recipient
B_Right	4	zpg7280	Donor
B_Right	5	zpg7280	Recipient
B_Right	6	zpg7280	Recipient
B_Right	7	zpg7280	Artifact
B_Right	8	zpg7280	Donor
B_Right	9	zpg7280	Recipient
B_Right	10	zpg7280	Artifact
B_Right	11	zpg7280	Recipient
B_Right	12	zpg7280	Recipient
B_Right	13	zpg7280	Donor
B_Right	14	zpg7280	Artifact
B_Right	15	zpg7280	Recipient
C_Left	1	zpg7280	Donor
C_Left	2	zpg7280	Recipient
C_Left	3	zpg7280	Recipient
C_Left	4	zpg7280	Donor
C_Left	5	zpg7280	Donor
C_Left	6	zpg7280	Donor
C_Left	7	zpg7280	Donor
C_Right	1	zpg7280	Donor
C_Right	2	zpg7280	Recipient
C_Right	3	zpg7280	Recipient
C_Right	4	zpg7280	Donor
C_Right	5	zpg7280	Donor
C_Right	6	zpg7280	Recipient
C_Right	7	zpg7280	Donor
C_Right	8	zpg7280	Recipient
C_Right	9	zpg7280	Recipient
C_Right	10	zpg7280	Recipient
C_Right	11	zpg7280	Donor
C_Right	12	zpg7280	Donor
C_Right	13	zpg7280	Donor
D_Left	1	zpg7280	Donor
D_Left	2	zpg7280	Recipient
D_Left	3	zpg7280	Recipient
D_Left	4	zpg7280	Recipient
D_Left	5	zpg7280	Donor
D_Left	6	zpg7280	Artifact
D_Left	7	zpg7280	Donor
D_Left	8	zpg7280	Donor
D_Left	9	zpg7280	Donor
D_Left	10	zpg7280	Donor
D_Right	1	zpg7280	Recipient
D_Right	2	zpg7280	Donor
D_Right	3	zpg7280	Donor
D_Right	4	zpg7280	Recipient
D_Right	5	zpg7280	Recipient
D_Right	6	zpg7280	Recipient
D_Right	7	zpg7280	Donor
D_Right	8	zpg7280	Recipient
D_Right	9	zpg7280	Artifact
D_Right	10	zpg7280	Donor
D_Right	11	zpg7280	Donor
D_Right	12	zpg7280	Recipient
E_Left	1	zpg7280	Donor
E_Left	2	zpg7280	Recipient
E_Left	3	zpg7280	Recipient
E_Left	4	zpg7280	Donor
E_Left	5	zpg7280	Recipient
E_Left	6	zpg7280	Donor
E_Left	7	zpg7280	Artifact
E_Left	8	zpg7280	Artifact
E_Left	9	zpg7280	Artifact
E_Right	1	zpg7280	Donor
E_Right	2	zpg7280	Recipient
E_Right	3	zpg7280	Recipient
E_Right	4	zpg7280	Donor
E_Right	5	zpg7280	Donor
E_Right	6	zpg7280	Artifact
E_Right	7	zpg7280	Recipient
E_Right	8	zpg7280	Donor
E_Right	9	zpg7280	Donor
F_Left	1	zpg7280	Donor
F_Left	2	zpg7280	Recipient
F_Left	3	zpg7280	Donor
F_Left	4	zpg7280	Recipient
F_Left	5	zpg7280	Artifact
F_Right	1	zpg7280	Donor
F_Right	2	zpg7280	Recipient
F_Right	3	zpg7280	Recipient
F_Right	4	zpg7280	Donor
F_Right	5	zpg7280	Donor
F_Right	6	zpg7280	Donor
F_Right	7	zpg7280	Recipient
F_Right	8	zpg7280	Recipient
F_Right	9	zpg7280	Recipient
F_Right	10	zpg7280	Recipient
F_Right	11	zpg7280	Recipient
F_Right	12	zpg7280	Artifact

## Sheet: Supp Figs 11 and 12
Sample	RawReads	Mean Read Q Score	Mean coverage
A_Left	610	14.8	63.4
A_Right	2100	15.4	316.4
B_Left	4500	14.5	1048.1
B_Right	9300	16.5	1543.7
C_Left	8800	15.6	1366.7
C_Right	14300	15.6	1563.6
D_Left	5300	14.6	1121
D_Right	6600	16.3	1168.9
E_Left	8300	15.6	1269.4
E_Right	11000	15.6	1470.8
F_Left	4900	14.8	719.3
F_Right	10200	16	1409.3

## Sheet: Supp Fig 13
Pool	LeftOrRight	Location	vaf	depth
C	Left	-312	0.27	1060
C	Left	-267	0.25	1009
C	Left	-66	0.13	825
C	Right	11	0.1	742
C	Right	20	0.07	752
C	Right	44	0.24	783
C	Right	71	0.27	822
C	Right	164	0.27	913
C	Right	190	0.27	935
C	Right	195	0.27	934
C	Right	206	0.27	955
C	Right	243	0.25	997
C	Right	260	0.26	1012
C	Right	278	0.27	1031
C	Right	282	0.27	1034
C	Right	285	0.27	1036
C	Right	299	0.28	1058
C	Right	302	0.3	1058
C	Right	303	0.27	1060
C	Right	320	0.28	1106
C	Right	325	0.28	1120
C	Right	348	0.28	1176
C	Right	350	0.28	1179
C	Right	351	0.28	1185
E	Left	-267	0.21	920
E	Left	-172	0.22	812
E	Left	-162	0.21	785
E	Left	-147	0.2	747
E	Left	-118	0.21	667
E	Left	-67	0.17	647
E	Right	26	0.18	804
E	Right	43	0.21	833
E	Right	206	0.25	980
E	Right	209	0.24	980
E	Right	226	0.22	1001
E	Right	227	0.23	1001
E	Right	243	0.24	1022
E	Right	269	0.23	1041
E	Right	270	0.23	1035
E	Right	278	0.25	1063
E	Right	282	0.25	1070
E	Right	285	0.25	1070
E	Right	299	0.27	1084
E	Right	303	0.26	1091
E	Right	320	0.26	1105
E	Right	325	0.26	1113
E	Right	348	0.25	1131
E	Right	350	0.25	1116
E	Right	351	0.25	1125
E	Right	360	0.27	1150
E	Right	362	0.27	1153
E	Right	368	0.28	1174
F	Left	-268	0.35	716
F	Left	-173	0.36	645
F	Left	-163	0.35	625
F	Left	-148	0.35	598
F	Right	71	0.24	945
F	Right	190	0.27	1093
F	Right	195	0.27	1097
F	Right	206	0.27	1111
F	Right	209	0.26	1118
F	Right	243	0.26	1147
F	Right	278	0.27	1178
F	Right	282	0.27	1180
F	Right	285	0.27	1180
F	Right	293	0.26	1181
F	Right	299	0.27	1186
F	Right	303	0.27	1187
F	Right	320	0.27	1213
F	Right	325	0.27	1226
F	Right	350	0.27	1254
F	Right	368	0.29	1290

## Sheet: Supp Fig 14
Sample	Location	vaf	depth
A_Left	-3122	0.1	41
A_Left	-2906	0.09	54
A_Left	-2147	0.07	55
A_Left	-1989	0.07	57
A_Left	-1738	0.06	63
A_Left	-1221	0.1	52
A_Left	-1218	0.12	51
A_Left	-810	0.09	55
A_Left	-801	0.11	55
A_Left	-798	0.15	55
A_Left	-623	0.95	56
A_Left	-554	0.09	54
A_Left	-515	0.88	57
A_Left	-512	0.84	56
A_Left	-483	0.93	58
A_Left	-379	0.93	55
A_Left	-345	0.08	51
A_Left	-248	0.12	49
A_Left	-67	0.83	41
A_Left	-10	0.92	37
A_Right	-102	0.08	130
A_Right	-40	0.06	142
A_Right	-15	0.11	147
A_Right	40	0.05	155
A_Right	64	0.17	163
A_Right	70	0.17	165
A_Right	88	0.23	185
A_Right	91	0.22	183
A_Right	184	0.37	256
A_Right	216	0.35	267
A_Right	221	0.36	266
A_Right	235	0.35	269
A_Right	253	0.34	271
A_Right	271	0.38	274
A_Right	274	0.39	275
A_Right	283	0.39	282
A_Right	286	0.39	282
A_Right	319	0.39	292
A_Right	328	0.38	294
A_Right	337	0.07	298
A_Right	354	0.39	306
A_Right	439	0.06	336
A_Right	465	0.08	342
A_Right	481	0.35	338
A_Right	544	0.07	355
A_Right	598	0.36	349
A_Right	637	0.37	349
A_Right	661	0.35	345
A_Right	664	0.35	346
A_Right	673	0.35	345
A_Right	747	0.06	340
A_Right	799	0.05	344
A_Right	886	0.32	354
A_Right	891	0.32	353
A_Right	896	0.27	343
A_Right	897	0.05	350
A_Right	930	0.33	348
A_Right	1008	0.33	357
A_Right	1092	0.32	330
A_Right	1103	0.34	336
A_Right	1113	0.32	340
A_Right	1115	0.33	340
A_Right	1131	0.3	344
A_Right	1133	0.31	344
A_Right	1135	0.31	342
A_Right	1137	0.31	344
A_Right	1179	0.05	346
A_Right	1296	0.35	365
A_Right	1327	0.35	370
A_Right	1354	0.36	370
A_Right	1376	0.32	374
A_Right	1414	0.33	379
A_Right	1500	0.23	379
A_Right	1501	0.24	381
A_Right	1506	0.28	378
A_Right	1510	0.3	376
A_Right	1514	0.3	371
A_Right	1516	0.31	371
A_Right	1517	0.31	370
A_Right	1526	0.32	372
A_Right	1529	0.33	368
A_Right	1532	0.32	370
A_Right	1541	0.31	370
A_Right	1597	0.33	374
A_Right	1599	0.05	374
A_Right	1697	0.32	385
A_Right	1724	0.3	387
A_Right	1775	0.31	386
A_Right	1811	0.3	385
A_Right	1832	0.05	376
A_Right	1841	0.31	375
A_Right	1910	0.33	371
A_Right	2018	0.05	387
A_Right	2026	0.11	393
A_Right	2073	0.06	396
A_Right	2078	0.3	394
A_Right	2155	0.05	392
A_Right	2183	0.3	387
A_Right	2336	0.06	363
A_Right	2365	0.29	364
A_Right	2495	0.05	352
A_Right	2672	0.06	350
A_Right	2697	0.31	344
A_Right	2758	0.33	345
A_Right	2830	0.3	342
A_Right	2842	0.32	344
A_Right	2856	0.3	337
A_Right	2858	0.3	337
A_Right	2861	0.3	338
A_Right	2862	0.31	337
A_Right	2893	0.3	339
A_Right	3099	0.26	323
A_Right	3108	0.31	317
A_Right	3222	0.05	308
A_Right	3318	0.33	277
A_Right	3351	0.33	266
A_Right	3354	0.35	262
A_Right	3390	0.33	251
A_Right	3441	0.05	238
A_Right	3558	0.34	204
A_Right	3566	0.31	203
A_Right	3572	0.32	204
A_Right	3653	0.32	186
A_Right	3656	0.34	183
A_Right	3715	0.05	170
B_Left	60	0.06	615
B_Left	40	0.08	642
B_Left	-183	0.05	787
B_Left	-276	0.06	847
B_Left	-553	0.07	953
B_Left	-596	0.05	960
B_Left	-685	0.09	970
B_Left	-809	0.08	983
B_Left	-1220	0.09	998
B_Left	-1400	0.07	1007
B_Left	-2138	0.05	1028
B_Left	-2322	0.05	1032
B_Left	-2651	0.06	1005
B_Left	-2772	0.07	1003
B_Left	-2904	0.08	973
B_Left	-3178	0.07	852
B_Right	3698	0.06	765
B_Right	3636	0.43	810
B_Right	3633	0.43	811
B_Right	3552	0.42	888
B_Right	3546	0.41	886
B_Right	3538	0.42	903
B_Right	3370	0.42	1015
B_Right	3334	0.44	1078
B_Right	3331	0.44	1087
B_Right	3298	0.44	1130
B_Right	3088	0.39	1294
B_Right	3079	0.36	1319
B_Right	3070	0.05	1340
B_Right	2873	0.4	1492
B_Right	2842	0.4	1548
B_Right	2841	0.41	1542
B_Right	2838	0.41	1556
B_Right	2836	0.41	1550
B_Right	2822	0.42	1607
B_Right	2810	0.38	1648
B_Right	2738	0.42	1731
B_Right	2677	0.43	1798
B_Right	2345	0.43	1915
B_Right	2341	0.05	1943
B_Right	2163	0.45	1967
B_Right	2135	0.06	1974
B_Right	2058	0.45	1986
B_Right	2006	0.07	1980
B_Right	1890	0.42	1964
B_Right	1821	0.44	1979
B_Right	1791	0.43	1960
B_Right	1755	0.43	1974
B_Right	1704	0.43	1956
B_Right	1677	0.43	1974
B_Right	1577	0.43	1974
B_Right	1521	0.43	1950
B_Right	1512	0.42	1937
B_Right	1509	0.43	1914
B_Right	1506	0.42	1919
B_Right	1497	0.43	1917
B_Right	1496	0.43	1906
B_Right	1494	0.43	1913
B_Right	1490	0.42	1925
B_Right	1486	0.41	1926
B_Right	1481	0.35	1929
B_Right	1480	0.34	1927
B_Right	1394	0.44	1914
B_Right	1356	0.42	1903
B_Right	1334	0.44	1900
B_Right	1307	0.43	1890
B_Right	1276	0.43	1883
B_Right	1117	0.42	1807
B_Right	1115	0.42	1811
B_Right	1113	0.4	1807
B_Right	1111	0.41	1793
B_Right	1095	0.41	1807
B_Right	1093	0.42	1804
B_Right	1083	0.44	1791
B_Right	1072	0.43	1783
B_Right	995	0.08	1801
B_Right	988	0.43	1796
B_Right	910	0.42	1724
B_Right	876	0.43	1685
B_Right	871	0.42	1687
B_Right	866	0.44	1686
B_Right	653	0.32	1557
B_Right	644	0.35	1547
B_Right	641	0.35	1553
B_Right	617	0.35	1528
B_Right	578	0.35	1497
B_Right	461	0.3	1420
B_Right	334	0.32	1339
B_Right	308	0.32	1315
B_Right	299	0.31	1301
B_Right	266	0.31	1258
B_Right	263	0.31	1257
B_Right	254	0.32	1243
B_Right	251	0.32	1240
B_Right	233	0.32	1227
B_Right	215	0.32	1212
B_Right	201	0.33	1196
B_Right	196	0.32	1195
B_Right	164	0.31	1167
B_Right	71	0.29	1046
B_Right	68	0.29	1046
B_Right	50	0.28	1002
B_Right	44	0.27	995
B_Right	20	0.06	975
B_Right	-35	0.15	948
B_Right	-39	0.07	949
B_Right	-59	0.07	934
B_Right	-155	0.59	54
D_Left	57	0.05	572
D_Left	37	0.06	593
D_Left	33	0.06	594
D_Left	3	0.1	611
D_Left	-119	0.05	663
D_Left	-276	0.06	763
D_Left	-553	0.08	821
D_Left	-596	0.07	843
D_Left	-680	0.07	831
D_Left	-797	0.06	860
D_Left	-809	0.1	856
D_Left	-1220	0.1	881
D_Left	-1254	0.05	889
D_Left	-1399	0.06	883
D_Left	-1961	0.05	896
D_Left	-2651	0.06	840
D_Left	-2720	0.05	844
D_Left	-2723	0.05	844
D_Left	-2772	0.06	836
D_Left	-2780	0.06	835
D_Left	-2904	0.1	817
D_Left	-3178	0.07	702
D_Left	-3276	0.05	656
D_Right	3638	0.35	771
D_Right	3635	0.34	772
D_Right	3554	0.35	825
D_Right	3548	0.34	826
D_Right	3540	0.35	832
D_Right	3372	0.35	936
D_Right	3336	0.37	988
D_Right	3333	0.36	1000
D_Right	3300	0.37	1032
D_Right	3090	0.33	1127
D_Right	3081	0.29	1125
D_Right	2875	0.34	1182
D_Right	2844	0.33	1168
D_Right	2843	0.33	1171
D_Right	2840	0.33	1167
D_Right	2838	0.33	1165
D_Right	2824	0.34	1220
D_Right	2812	0.31	1239
D_Right	2773	0.05	1281
D_Right	2740	0.34	1297
D_Right	2679	0.33	1316
D_Right	2347	0.34	1346
D_Right	2343	0.06	1361
D_Right	2165	0.36	1346
D_Right	2137	0.06	1345
D_Right	2060	0.38	1355
D_Right	2008	0.07	1353
D_Right	1931	0.05	1348
D_Right	1892	0.35	1325
D_Right	1823	0.37	1334
D_Right	1793	0.34	1333
D_Right	1757	0.35	1345
D_Right	1706	0.34	1315
D_Right	1679	0.34	1310
D_Right	1579	0.35	1297
D_Right	1523	0.34	1288
D_Right	1514	0.33	1262
D_Right	1511	0.33	1242
D_Right	1508	0.33	1239
D_Right	1499	0.33	1240
D_Right	1498	0.33	1244
D_Right	1496	0.33	1235
D_Right	1492	0.33	1241
D_Right	1488	0.32	1247
D_Right	1483	0.27	1258
D_Right	1482	0.26	1261
D_Right	1396	0.34	1256
D_Right	1358	0.32	1254
D_Right	1336	0.34	1259
D_Right	1309	0.3	1257
D_Right	1278	0.31	1254
D_Right	1119	0.29	1211
D_Right	1117	0.29	1213
D_Right	1115	0.28	1215
D_Right	1113	0.29	1211
D_Right	1097	0.29	1216
D_Right	1095	0.3	1210
D_Right	1085	0.31	1219
D_Right	1074	0.3	1226
D_Right	997	0.08	1284
D_Right	990	0.3	1281
D_Right	912	0.3	1278
D_Right	878	0.31	1276
D_Right	873	0.3	1280
D_Right	868	0.32	1283
D_Right	665	0.06	1282
D_Right	655	0.23	1269
D_Right	646	0.25	1270
D_Right	643	0.24	1273
D_Right	619	0.17	1270
D_Right	580	0.18	1274
D_Right	463	0.17	1241
D_Right	336	0.17	1165
D_Right	310	0.16	1140
D_Right	301	0.17	1117
D_Right	268	0.16	1077
D_Right	265	0.16	1072
D_Right	256	0.17	1056
D_Right	253	0.16	1059
D_Right	235	0.17	1038
D_Right	217	0.17	1023
D_Right	203	0.16	1009
D_Right	198	0.16	999
D_Right	166	0.16	963
D_Right	73	0.14	884
D_Right	70	0.16	879
D_Right	52	0.14	870
D_Right	46	0.14	863
D_Right	-33	0.16	808
D_Right	-37	0.08	807
D_Right	-57	0.07	788
